# Supplementary material for: Morpholin-4-ium hydrogen l-tartrate monohydrate
Source: Acta Crystallogr Sect E Struct Rep Online. 2012 Jan 7;68(Pt 2):o299. doi: 10.1107/S1600536811055620 (PMC3274992; doi:10.1107/S1600536811055620)
Supplement: Supplementary file 1 [file e-68-0o299-sup1.cif]

##############################################################################
#                                                                            #
# This CIF contains the data in a paper accepted for publication in          #
# Acta Crystallographica Section E. It conforms to the requirements of       #
# Notes for Authors for Acta Crystallographica Section E, and has been       #
# peer reviewed under the auspices of the IUCr Commission on Journals.       #
#                                                                            #
# Full details of the Crystallographic Information File format               #
# are given in the paper "The Crystallographic Information File (CIF):       #
# a New Standard Archive File for Crystallography" by S. R. Hall, F. H.      #
# Allen and I. D. Brown [Acta Cryst. (1991), A47, 655-685].                  #
#                                                                            #
# The current version of the core CIF dictionary is obtainable from          #
# ftp://ftp.iucr.org/pub/cif_core.dic.                                       #
#                                                                            #
# Software is freely available for graphical display of the structure(s)     #
# in this CIF. For information consult the CIF software page                 #
# http://www.iucr.org/resources/cif/software.                                #
#                                                                            #
# This file may be used for bona fide research purposes within the           #
# scientific community so long as proper attribution is given to the journal # 
# article from which it was obtained.                                        #
#                                                                            #
##############################################################################
data_global
_audit_creation_method     SHELXL-97
_journal_date_recd_electronic     2011-09-27
_journal_date_accepted     2011-12-25
_journal_name_full     'Acta Crystallographica, Section E'
_journal_year     2012
_journal_volume     68
_journal_issue      2
_journal_page_first     o299
_journal_page_last     o299
_journal_paper_category     QO
_journal_paper_doi     10.1107/S1600536811055620
_journal_coeditor_code     LX2207
_publ_contact_author_name     'Prof. M. NizamMohideen'
_publ_contact_author_address
;
      Department of Physics
      The New College (Autonomous)
      Chennai 600 014
      India
;
_publ_contact_author_email     'mnizam_new@yahoo.in'
_publ_contact_author_fax     ?
_publ_contact_author_phone     '+91-9841459257'
_publ_section_title
;
Morpholin-4-ium hydrogen <i>L</i>-tartrate monohydrate
;
loop_
    _publ_author_name
    _publ_author_address
    'T. Kishore Kumar'
;     Department of Physics
      Presidency College (Autonomous)
      Chennai 600 005
      India
;
    'D. Prem Anand'
;     Department of Physics
      St. Xavier's College
      Palayamkottai 627 002
      India
;
    'S. Selvakumar'
;     Department of Physics
      Govt. Arts College (Autonomous)
      Chennai 600 035
      India
;
    'S. Pandi'
;     Department of Physics
      Presidency College (Autonomous)
      Chennai 600 005
      India
;
    'M. NizamMohideen'
;     Department of Physics
      The New College (Autonomous)
      Chennai 600 014
      India
;
data_I
_audit_creation_method     SHELXL-97
_chemical_name_systematic
;
Morpholin-4-ium hydrogen L-tartrate monohydrate
;
_chemical_name_common     ?
_chemical_formula_moiety     'C4 H10 N O +, C4 H5 O6 -,  H2 O'
_chemical_formula_sum     'C8 H17 N O8'
_chemical_formula_iupac     'C4 H10 N O +, C4 H5 O6 -,  H2 O'
_chemical_formula_weight     255.23
_chemical_melting_point     ?
_symmetry_cell_setting     triclinic
_symmetry_space_group_name_H-M     'P -1'
_symmetry_space_group_name_Hall     '-P 1'
loop_
    _symmetry_equiv_pos_as_xyz
    'x, y, z'
    '-x, -y, -z'
_cell_length_a     7.6260(3)
_cell_length_b     8.2408(3)
_cell_length_c     10.1674(4)
_cell_angle_alpha     98.4620(10)
_cell_angle_beta     106.2820(10)
_cell_angle_gamma     104.8070(10)
_cell_volume     576.25(4)
_cell_formula_units_Z     2
_cell_measurement_reflns_used     6973
_cell_measurement_theta_min     2.63
_cell_measurement_theta_max     31.91
_cell_measurement_temperature     293(2)
_exptl_crystal_description     Block
_exptl_crystal_colour     Colourless
_exptl_crystal_size_max     0.25
_exptl_crystal_size_mid     0.20
_exptl_crystal_size_min     0.20
_exptl_crystal_density_diffrn     1.471
_exptl_crystal_density_meas     ?
_exptl_crystal_density_method     'not measured'
_exptl_crystal_F_000     272
_exptl_absorpt_coefficient_mu     0.133
_exptl_absorpt_correction_type     multi-scan
_exptl_absorpt_process_details     '(SADABS; Bruker, 2004)'
_exptl_absorpt_correction_T_min     0.9676
_exptl_absorpt_correction_T_max     0.9740
_exptl_special_details     ?
_diffrn_ambient_temperature     293(2)
_diffrn_radiation_type     MoK\a
_diffrn_radiation_wavelength     0.71073
_diffrn_radiation_source     'fine-focus sealed tube'
_diffrn_radiation_monochromator     graphite
_diffrn_measurement_device_type
;
Bruker Kappa APEXII CCD
;
_diffrn_measurement_method     '\w and \f scan'
_diffrn_detector_area_resol_mean     10.0
_diffrn_reflns_number     15849
_diffrn_reflns_av_R_equivalents     0.0221
_diffrn_reflns_av_sigmaI/netI     0.0185
_diffrn_reflns_theta_min     2.15
_diffrn_reflns_theta_max     32.02
_diffrn_reflns_theta_full     32.02
_diffrn_measured_fraction_theta_max     0.992
_diffrn_measured_fraction_theta_full     0.992
_diffrn_reflns_limit_h_min     -11
_diffrn_reflns_limit_h_max     11
_diffrn_reflns_limit_k_min     -12
_diffrn_reflns_limit_k_max     12
_diffrn_reflns_limit_l_min     -15
_diffrn_reflns_limit_l_max     15
_diffrn_standards_number     0
_diffrn_standards_interval_count     ?
_diffrn_standards_interval_time     ?
_diffrn_standards_decay_%     ?
_refine_special_details
;
 Refinement of F^2^ against ALL reflections.  The weighted R-factor wR and
 goodness of fit S are based on F^2^, conventional R-factors R are based
 on F, with F set to zero for negative F^2^. The threshold expression of
 F^2^ > 2sigma(F^2^) is used only for calculating R-factors(gt) etc. and is
 not relevant to the choice of reflections for refinement.  R-factors based
 on F^2^ are statistically about twice as large as those based on F, and R-
 factors based on ALL data will be even larger.
;
_reflns_number_total     3977
_reflns_number_gt     3218
_reflns_threshold_expression     I>2\s(I)
_refine_ls_structure_factor_coef     Fsqd
_refine_ls_matrix_type     full
_refine_ls_R_factor_all     0.0471
_refine_ls_R_factor_gt     0.0375
_refine_ls_wR_factor_gt     0.1060
_refine_ls_wR_factor_ref     0.1129
_refine_ls_goodness_of_fit_ref     1.051
_refine_ls_restrained_S_all     1.051
_refine_ls_number_reflns     3977
_refine_ls_number_parameters     182
_refine_ls_number_restraints     0
_refine_ls_hydrogen_treatment     mixed
_refine_ls_weighting_scheme     calc
_refine_ls_weighting_details
         'calc w=1/[\s^2^(Fo^2^)+(0.0609P)^2^+0.0699P] where P=(Fo^2^+2Fc^2^)/3'
_atom_sites_solution_hydrogens     difmap
_atom_sites_solution_primary     direct
_atom_sites_solution_secondary     difmap
_refine_ls_shift/su_max     0.000
_refine_ls_shift/su_mean     0.000
_refine_diff_density_max     0.417
_refine_diff_density_min     -0.210
_refine_ls_extinction_method     none
_refine_ls_extinction_coef     ?
loop_
    _atom_type_symbol
    _atom_type_description
    _atom_type_scat_dispersion_real
    _atom_type_scat_dispersion_imag
    _atom_type_scat_source
    'C' 'C' 0.0033 0.0016
                         'International Tables Vol C Tables 4.2.6.8 and 6.1.1.4'
    'H' 'H' 0.0000 0.0000
                         'International Tables Vol C Tables 4.2.6.8 and 6.1.1.4'
    'N' 'N' 0.0061 0.0033
                         'International Tables Vol C Tables 4.2.6.8 and 6.1.1.4'
    'O' 'O' 0.0106 0.0060
                         'International Tables Vol C Tables 4.2.6.8 and 6.1.1.4'
_computing_data_collection     '<i>APEX2</i> (Bruker, 2004)'
_computing_cell_refinement     '<i>SAINT</i> (Bruker, 2004)'
_computing_data_reduction     '<i>SAINT</i> (Bruker, 2004)'
_computing_structure_solution     '<i>SHELXS97</i> (Sheldrick, 2008)'
_computing_structure_refinement     '<i>SHELXL97</i> (Sheldrick, 2008)'
_computing_molecular_graphics
                '<i>ORTEP-3</i> (Farrugia, 1997) and <i>PLATON</i> (Spek, 2009)'
_computing_publication_material     '<i>SHELXL97</i> (Sheldrick, 2008)'
loop_
    _atom_site_type_symbol
    _atom_site_label
    _atom_site_fract_x
    _atom_site_fract_y
    _atom_site_fract_z
    _atom_site_U_iso_or_equiv
    _atom_site_adp_type
    _atom_site_calc_flag
    _atom_site_refinement_flags
    _atom_site_occupancy
    _atom_site_symmetry_multiplicity
    _atom_site_disorder_assembly
    _atom_site_disorder_group
    O O1 0.94402(12) 0.37187(11) 0.27498(9) 0.04274(19) Uani d . 1 2 . .
    O O2 0.97405(10) 0.21983(10) 0.43867(8) 0.03730(17) Uani d . 1 2 . .
    H H2A 1.078(3) 0.201(2) 0.4093(18) 0.070(5) Uiso d . 1 2 . .
    O O3 0.64815(10) 0.44948(8) 0.32017(7) 0.02986(15) Uani d . 1 2 . .
    H H3A 0.614(2) 0.529(2) 0.3718(16) 0.055(4) Uiso d . 1 2 . .
    O O4 0.49940(9) 0.07745(8) 0.24744(7) 0.02624(14) Uani d . 1 2 . .
    H H4A 0.435(2) 0.1291(19) 0.1931(16) 0.046(4) Uiso d . 1 2 . .
    O O5 0.46940(10) 0.30910(9) 0.56376(7) 0.03325(16) Uani d . 1 2 . .
    O O6 0.24385(10) 0.16066(12) 0.35901(9) 0.0434(2) Uani d . 1 2 . .
    O O7 0.27079(16) 0.18179(14) 0.03248(8) 0.0589(3) Uani d . 1 2 . .
    N N1 0.13637(14) 0.33402(11) -0.18924(9) 0.03416(18) Uani d . 1 2 . .
    H H1A 0.009(3) 0.299(2) -0.2159(17) 0.058(4) Uiso d . 1 2 . .
    H H1B 0.171(2) 0.406(2) -0.2372(17) 0.054(4) Uiso d . 1 2 . .
    C C1 0.89145(11) 0.31305(11) 0.36407(9) 0.02589(17) Uani d . 1 2 . .
    C C2 0.72471(11) 0.34681(10) 0.40548(9) 0.02281(15) Uani d . 1 2 . .
    H H2 0.7731 0.4103 0.5044 0.027 Uiso calc R 1 2 . .
    C C3 0.56984(11) 0.17709(10) 0.38751(8) 0.02054(15) Uani d . 1 2 . .
    H H3 0.6295 0.1105 0.4483 0.025 Uiso calc R 1 2 . .
    C C4 0.41269(11) 0.21858(11) 0.44055(9) 0.02372(16) Uani d . 1 2 . .
    C C5 0.18699(19) 0.08025(15) -0.10810(11) 0.0423(2) Uani d . 1 2 . .
    H H5A 0.0503 0.0270 -0.1283 0.051 Uiso calc R 1 2 . .
    H H5B 0.2445 -0.0110 -0.1189 0.051 Uiso calc R 1 2 . .
    C C6 0.21726(18) 0.18979(14) -0.20995(11) 0.0403(2) Uani d . 1 2 . .
    H H6A 0.3536 0.2358 -0.1949 0.048 Uiso calc R 1 2 . .
    H H6B 0.1544 0.1202 -0.3058 0.048 Uiso calc R 1 2 . .
    C C7 0.21262(16) 0.43291(14) -0.04050(12) 0.0405(2) Uani d . 1 2 . .
    H H7A 0.1471 0.5177 -0.0285 0.049 Uiso calc R 1 2 . .
    H H7B 0.3487 0.4936 -0.0152 0.049 Uiso calc R 1 2 . .
    C C8 0.1826(2) 0.31178(19) 0.05380(12) 0.0536(3) Uani d . 1 2 . .
    H H8A 0.2377 0.3759 0.1515 0.064 Uiso calc R 1 2 . .
    H H8B 0.0460 0.2582 0.0335 0.064 Uiso calc R 1 2 . .
    O O1W -0.25124(12) 0.25085(11) -0.22673(10) 0.0442(2) Uani d . 1 2 . .
    H H1W -0.305(3) 0.152(3) -0.2239(19) 0.066(5) Uiso d . 1 2 . .
    H H2W -0.323(3) 0.282(2) -0.2912(19) 0.061(5) Uiso d . 1 2 . .
loop_
    _atom_site_aniso_label
    _atom_site_aniso_U_11
    _atom_site_aniso_U_22
    _atom_site_aniso_U_33
    _atom_site_aniso_U_12
    _atom_site_aniso_U_13
    _atom_site_aniso_U_23
    O1 0.0447(4) 0.0499(4) 0.0573(5) 0.0244(4) 0.0374(4) 0.0259(4)
    O2 0.0257(3) 0.0513(4) 0.0468(4) 0.0201(3) 0.0188(3) 0.0194(3)
    O3 0.0370(3) 0.0253(3) 0.0389(3) 0.0157(3) 0.0226(3) 0.0119(3)
    O4 0.0260(3) 0.0244(3) 0.0279(3) 0.0086(2) 0.0094(2) 0.0027(2)
    O5 0.0347(3) 0.0436(4) 0.0309(3) 0.0223(3) 0.0166(3) 0.0079(3)
    O6 0.0206(3) 0.0625(5) 0.0465(4) 0.0161(3) 0.0121(3) 0.0031(4)
    O7 0.0882(7) 0.0764(6) 0.0274(4) 0.0622(6) 0.0101(4) 0.0106(4)
    N1 0.0375(4) 0.0333(4) 0.0352(4) 0.0091(3) 0.0161(3) 0.0145(3)
    C1 0.0193(3) 0.0254(4) 0.0323(4) 0.0047(3) 0.0118(3) 0.0026(3)
    C2 0.0206(3) 0.0224(3) 0.0268(4) 0.0063(3) 0.0115(3) 0.0035(3)
    C3 0.0182(3) 0.0220(3) 0.0251(4) 0.0085(3) 0.0104(3) 0.0067(3)
    C4 0.0216(3) 0.0270(4) 0.0307(4) 0.0122(3) 0.0143(3) 0.0118(3)
    C5 0.0605(7) 0.0408(5) 0.0332(5) 0.0254(5) 0.0166(5) 0.0122(4)
    C6 0.0553(6) 0.0387(5) 0.0340(5) 0.0172(5) 0.0235(5) 0.0083(4)
    C7 0.0359(5) 0.0382(5) 0.0445(6) 0.0134(4) 0.0125(4) -0.0005(4)
    C8 0.0798(9) 0.0697(8) 0.0315(5) 0.0532(7) 0.0212(5) 0.0137(5)
    O1W 0.0343(4) 0.0367(4) 0.0501(5) 0.0037(3) 0.0014(3) 0.0144(4)
_geom_special_details
;
 All esds (except the esd in the dihedral angle between two l.s. planes)
 are estimated using the full covariance matrix.  The cell esds are taken
 into account individually in the estimation of esds in distances, angles
 and torsion angles; correlations between esds in cell parameters are only
 used when they are defined by crystal symmetry.  An approximate (isotropic)
 treatment of cell esds is used for estimating esds involving l.s. planes.
;
loop_
    _geom_bond_atom_site_label_1
    _geom_bond_atom_site_label_2
    _geom_bond_site_symmetry_2
    _geom_bond_distance
    _geom_bond_publ_flag
    O1 C1 . 1.2041(11) ?
    O2 C1 . 1.3089(11) ?
    O2 H2A . 0.958(19) ?
    O3 C2 . 1.4119(10) ?
    O3 H3A . 0.911(17) ?
    O4 C3 . 1.4115(10) ?
    O4 H4A . 0.868(16) ?
    O5 C4 . 1.2526(11) ?
    O6 C4 . 1.2425(11) ?
    O7 C5 . 1.4192(14) ?
    O7 C8 . 1.4239(14) ?
    N1 C7 . 1.4803(14) ?
    N1 C6 . 1.4872(14) ?
    N1 H1A . 0.888(18) ?
    N1 H1B . 0.856(17) ?
    C1 C2 . 1.5224(11) ?
    C2 C3 . 1.5310(11) ?
    C2 H2 . 0.9800 ?
    C3 C4 . 1.5367(11) ?
    C3 H3 . 0.9800 ?
    C5 C6 . 1.4976(15) ?
    C5 H5A . 0.9700 ?
    C5 H5B . 0.9700 ?
    C6 H6A . 0.9700 ?
    C6 H6B . 0.9700 ?
    C7 C8 . 1.5019(18) ?
    C7 H7A . 0.9700 ?
    C7 H7B . 0.9700 ?
    C8 H8A . 0.9700 ?
    C8 H8B . 0.9700 ?
    O1W H1W . 0.825(19) ?
    O1W H2W . 0.848(19) ?
loop_
    _geom_angle_atom_site_label_1
    _geom_angle_atom_site_label_2
    _geom_angle_atom_site_label_3
    _geom_angle_site_symmetry_1
    _geom_angle_site_symmetry_3
    _geom_angle
    _geom_angle_publ_flag
    C1 O2 H2A . . 110.4(11) ?
    C2 O3 H3A . . 110.2(10) ?
    C3 O4 H4A . . 109.1(10) ?
    C5 O7 C8 . . 110.99(9) ?
    C7 N1 C6 . . 111.80(8) ?
    C7 N1 H1A . . 108.3(11) ?
    C6 N1 H1A . . 113.0(11) ?
    C7 N1 H1B . . 106.1(10) ?
    C6 N1 H1B . . 109.1(11) ?
    H1A N1 H1B . . 108.3(15) ?
    O1 C1 O2 . . 124.30(8) ?
    O1 C1 C2 . . 122.71(8) ?
    O2 C1 C2 . . 112.95(7) ?
    O3 C2 C1 . . 108.22(7) ?
    O3 C2 C3 . . 110.63(6) ?
    C1 C2 C3 . . 110.96(6) ?
    O3 C2 H2 . . 109.0 ?
    C1 C2 H2 . . 109.0 ?
    C3 C2 H2 . . 109.0 ?
    O4 C3 C2 . . 111.41(6) ?
    O4 C3 C4 . . 113.65(6) ?
    C2 C3 C4 . . 108.61(6) ?
    O4 C3 H3 . . 107.6 ?
    C2 C3 H3 . . 107.6 ?
    C4 C3 H3 . . 107.6 ?
    O6 C4 O5 . . 126.30(8) ?
    O6 C4 C3 . . 117.95(8) ?
    O5 C4 C3 . . 115.75(7) ?
    O7 C5 C6 . . 110.47(10) ?
    O7 C5 H5A . . 109.6 ?
    C6 C5 H5A . . 109.6 ?
    O7 C5 H5B . . 109.6 ?
    C6 C5 H5B . . 109.6 ?
    H5A C5 H5B . . 108.1 ?
    N1 C6 C5 . . 109.55(8) ?
    N1 C6 H6A . . 109.8 ?
    C5 C6 H6A . . 109.8 ?
    N1 C6 H6B . . 109.8 ?
    C5 C6 H6B . . 109.8 ?
    H6A C6 H6B . . 108.2 ?
    N1 C7 C8 . . 109.64(9) ?
    N1 C7 H7A . . 109.7 ?
    C8 C7 H7A . . 109.7 ?
    N1 C7 H7B . . 109.7 ?
    C8 C7 H7B . . 109.7 ?
    H7A C7 H7B . . 108.2 ?
    O7 C8 C7 . . 110.28(10) ?
    O7 C8 H8A . . 109.6 ?
    C7 C8 H8A . . 109.6 ?
    O7 C8 H8B . . 109.6 ?
    C7 C8 H8B . . 109.6 ?
    H8A C8 H8B . . 108.1 ?
    H1W O1W H2W . . 110.3(17) ?
loop_
    _geom_torsion_atom_site_label_1
    _geom_torsion_atom_site_label_2
    _geom_torsion_atom_site_label_3
    _geom_torsion_atom_site_label_4
    _geom_torsion_site_symmetry_1
    _geom_torsion_site_symmetry_2
    _geom_torsion_site_symmetry_3
    _geom_torsion_site_symmetry_4
    _geom_torsion
    _geom_torsion_publ_flag
    O1 C1 C2 O3 . . . . 1.65(12) ?
    O2 C1 C2 O3 . . . . 179.30(7) ?
    O1 C1 C2 C3 . . . . 123.19(9) ?
    O2 C1 C2 C3 . . . . -59.15(10) ?
    O3 C2 C3 O4 . . . . 62.09(8) ?
    C1 C2 C3 O4 . . . . -58.03(8) ?
    O3 C2 C3 C4 . . . . -63.83(8) ?
    C1 C2 C3 C4 . . . . 176.05(7) ?
    O4 C3 C4 O6 . . . . 0.98(11) ?
    C2 C3 C4 O6 . . . . 125.59(9) ?
    O4 C3 C4 O5 . . . . -178.95(7) ?
    C2 C3 C4 O5 . . . . -54.34(9) ?
    C8 O7 C5 C6 . . . . 62.14(15) ?
    C7 N1 C6 C5 . . . . 53.29(13) ?
    O7 C5 C6 N1 . . . . -56.83(13) ?
    C6 N1 C7 C8 . . . . -53.28(12) ?
    C5 O7 C8 C7 . . . . -61.96(16) ?
    N1 C7 C8 O7 . . . . 56.73(14) ?
loop_
    _geom_hbond_atom_site_label_D
    _geom_hbond_atom_site_label_H
    _geom_hbond_atom_site_label_A
    _geom_hbond_site_symmetry_A
    _geom_hbond_distance_DH
    _geom_hbond_distance_HA
    _geom_hbond_distance_DA
    _geom_hbond_angle_DHA
    N1 H1B O3 2_665 0.856(17) 2.036(17) 2.8430(11) 156.6(15)
    N1 H1A O1W . 0.888(18) 1.888(18) 2.7583(13) 166.1(16)
    O1W H1W O4 2 0.825(19) 2.013(19) 2.8173(11) 164.6(18)
    O1W H2W O5 1_454 0.848(19) 1.921(19) 2.7542(11) 167.2(17)
    O2 H2A O6 1_655 0.958(19) 1.584(19) 2.5412(10) 177.3(17)
    O3 H3A O5 2_666 0.911(17) 1.742(17) 2.6398(9) 167.9(15)
    O4 H4A O7 . 0.868(16) 1.939(16) 2.7818(10) 163.4(14)
_iucr_refine_instructions_details
;
TITL KISHORE in P-1
CELL  0.71073   7.6260   8.2408  10.1674   98.462  106.282  104.807
ZERR     2.00   0.0003   0.0003   0.0004    0.001    0.001    0.001
LATT   1
SFAC  C    H    N    O
UNIT  16   34   2    16
MERG   2
EQIV $1 -x+1, -y+1, -z
EQIV $2 -x+1, -y+1, -z+1
EQIV $3  x-1, y, z-1
EQIV $4 -x, -y, -z
EQIV $5  x+1, y, z
HTAB N1 O3_$1
HTAB N1 O1W
HTAB O1W O4_$4
HTAB O1W O5_$3
HTAB O2 O6_$5
HTAB O3 O5_$2
HTAB O4 O7
FMAP   2
PLAN   15
SIZE     0.20   0.20   0.25
ACTA
BOND   $H
CONF
L.S.   7
WGHT    0.060900    0.069900
FVAR       0.45373
O1    4    0.944025    0.371875    0.274979    11.00000    0.04467    0.04994 =
         0.05732    0.02593    0.03744    0.02442
O2    4    0.974046    0.219833    0.438672    11.00000    0.02566    0.05133 =
         0.04680    0.01944    0.01879    0.02008
H2A   2    1.077610    0.201128    0.409343    11.00000    0.07004
O3    4    0.648151    0.449475    0.320173    11.00000    0.03698    0.02535 =
         0.03887    0.01191    0.02261    0.01574
H3A   2    0.614497    0.528949    0.371771    11.00000    0.05464
O4    4    0.499402    0.077446    0.247443    11.00000    0.02601    0.02438 =
         0.02785    0.00271    0.00936    0.00857
H4A   2    0.434840    0.129115    0.193062    11.00000    0.04591
O5    4    0.469404    0.309101    0.563758    11.00000    0.03467    0.04363 =
         0.03088    0.00793    0.01655    0.02232
O6    4    0.243846    0.160664    0.359015    11.00000    0.02063    0.06246 =
         0.04650    0.00313    0.01211    0.01615
O7    4    0.270789    0.181794    0.032484    11.00000    0.08816    0.07639 =
         0.02740    0.01060    0.01006    0.06216
N1    3    0.136366    0.334025   -0.189245    11.00000    0.03755    0.03327 =
         0.03525    0.01453    0.01607    0.00905
H1A   2    0.008793    0.298956   -0.215879    11.00000    0.05793
H1B   2    0.170859    0.405705   -0.237233    11.00000    0.05364
C1    1    0.891445    0.313050    0.364069    11.00000    0.01932    0.02542 =
         0.03228    0.00259    0.01179    0.00471
C2    1    0.724715    0.346811    0.405475    11.00000    0.02061    0.02242 =
         0.02676    0.00348    0.01154    0.00625
AFIX  13
H2    2    0.773060    0.410341    0.504418    11.00000   -1.20000
AFIX   0
C3    1    0.569837    0.177088    0.387508    11.00000    0.01823    0.02201 =
         0.02512    0.00667    0.01037    0.00846
AFIX  13
H3    2    0.629522    0.110468    0.448296    11.00000   -1.20000
AFIX   0
C4    1    0.412692    0.218576    0.440548    11.00000    0.02156    0.02704 =
         0.03065    0.01184    0.01426    0.01216
C5    1    0.186988    0.080253   -0.108104    11.00000    0.06053    0.04081 =
         0.03324    0.01216    0.01658    0.02545
AFIX  23
H5A   2    0.050296    0.026980   -0.128350    11.00000   -1.20000
H5B   2    0.244524   -0.010967   -0.118873    11.00000   -1.20000
AFIX   0
C6    1    0.217261    0.189787   -0.209946    11.00000    0.05535    0.03870 =
         0.03396    0.00826    0.02346    0.01718
AFIX  23
H6A   2    0.353637    0.235838   -0.194877    11.00000   -1.20000
H6B   2    0.154434    0.120226   -0.305771    11.00000   -1.20000
AFIX   0
C7    1    0.212618    0.432908   -0.040499    11.00000    0.03593    0.03821 =
         0.04447   -0.00050    0.01250    0.01342
AFIX  23
H7A   2    0.147063    0.517723   -0.028539    11.00000   -1.20000
H7B   2    0.348720    0.493637   -0.015247    11.00000   -1.20000
AFIX   0
C8    1    0.182640    0.311777    0.053797    11.00000    0.07984    0.06966 =
         0.03154    0.01368    0.02123    0.05324
AFIX  23
H8A   2    0.237744    0.375947    0.151507    11.00000   -1.20000
H8B   2    0.045997    0.258197    0.033528    11.00000   -1.20000
AFIX   0
O1W   4   -0.251241    0.250846   -0.226734    11.00000    0.03433    0.03668 =
         0.05012    0.01440    0.00140    0.00367
H1W   2   -0.305149    0.151540   -0.223930    11.00000    0.06607
H2W   2   -0.323405    0.282219   -0.291183    11.00000    0.06135
HKLF    4
END
;
