# Supplementary material for: Morpholin-4-ium hydrogen l-tartrate monohydrate
Source: Acta Crystallogr Sect E Struct Rep Online. 2012 Jan 7;68(Pt 2):o299. doi: 10.1107/S1600536811055620 (PMC3274992; doi:10.1107/S1600536811055620)
Supplement: Supplementary file 2 [file e-68-0o299-Isup2.hkl]

#
# h,k,l, Fc-squared, Fo-squared, sigma(Fo-squared) and status flag
#
data_I
_shelx_title ' KISHORE in P-1'
_shelx_refln_list_code          4
_shelx_F_calc_maximum       67.55
_exptl_crystal_F_000       272.00
_reflns_d_resolution_high  0.6703
 
loop_
 _symmetry_equiv_pos_as_xyz
 'x, y, z'
 '-x, -y, -z'
 
_cell_length_a     7.6260
_cell_length_b     8.2408
_cell_length_c    10.1674
_cell_angle_alpha  98.462
_cell_angle_beta  106.282
_cell_angle_gamma 104.807
 
_shelx_F_squared_multiplier     1.000
 
loop_
 _refln_index_h
 _refln_index_k
 _refln_index_l
 _refln_F_squared_calc
 _refln_F_squared_meas
 _refln_F_squared_sigma
 _refln_observed_status
   1   0   0        0.15       -0.03      0.03 o
   2   0   0      449.38      457.76      3.89 o
   3   0   0      226.51      242.04      2.38 o
   4   0   0      679.47      698.96      6.65 o
   5   0   0        2.27        2.31      0.17 o
   6   0   0       36.66       33.38      0.66 o
   7   0   0        1.86        1.73      0.36 o
   8   0   0       28.81       27.93      1.02 o
   9   0   0        0.65        0.71      0.41 o
  10   0   0        0.67        1.75      0.52 o
 -10   1   0        0.13        0.48      0.43 o
  -9   1   0        3.04        1.32      0.52 o
  -8   1   0        6.02        5.65      0.51 o
  -7   1   0        1.32        1.13      0.31 o
  -6   1   0        9.81       11.46      0.35 o
  -5   1   0        9.20        8.08      0.25 o
  -4   1   0      131.83      129.41      1.43 o
  -3   1   0      802.10      885.01      8.19 o
  -2   1   0      155.24      131.50      1.28 o
  -1   1   0       92.45       93.72      0.91 o
   0   1   0      144.77      134.57      2.60 o
   1   1   0     1669.05     1646.24     13.79 o
   2   1   0        1.29        2.03      0.11 o
   3   1   0        0.01        1.47      0.12 o
   4   1   0     1378.70     1409.55     15.16 o
   5   1   0       31.39       28.59      0.57 o
   6   1   0        0.00        0.30      0.18 o
   7   1   0        0.12        0.44      0.32 o
   8   1   0       12.46       12.46      1.01 o
   9   1   0        0.36        0.90      0.58 o
  10   1   0        1.35        1.60      0.92 o
 -10   2   0        0.86        0.11      0.40 o
  -9   2   0        1.13        1.19      0.38 o
  -8   2   0        2.94        3.22      0.47 o
  -7   2   0      334.18      327.02      6.69 o
  -6   2   0      300.49      292.43      6.30 o
  -5   2   0       35.14       36.90      0.56 o
  -4   2   0        4.25        3.08      0.11 o
  -3   2   0      264.17      282.77      2.52 o
  -2   2   0        9.17       14.13      0.20 o
  -1   2   0      401.76      441.60      3.40 o
   0   2   0     3515.86     3536.30     28.13 o
   1   2   0     1609.36     1707.43     14.26 o
   2   2   0        2.49        2.62      0.13 o
   3   2   0      125.77      154.23      1.76 o
   4   2   0      482.14      489.94      5.32 o
   5   2   0       41.79       45.36      1.04 o
   6   2   0       50.80       45.71      0.95 o
   7   2   0        5.44        5.51      0.55 o
   8   2   0        1.64        1.04      1.09 o
   9   2   0        3.34        3.99      0.80 o
 -10   3   0       19.10       19.90      0.82 o
  -9   3   0        4.52        4.22      0.43 o
  -8   3   0        0.38        0.02      0.22 o
  -7   3   0        0.57        0.52      0.20 o
  -6   3   0       98.15      105.29      1.39 o
  -5   3   0      127.18      117.42      1.33 o
  -4   3   0      218.14      230.29      2.76 o
  -3   3   0     1444.30     1553.76     15.40 o
  -2   3   0     1789.42     1879.78     20.54 o
  -1   3   0      573.08      559.65      5.61 o
   0   3   0       29.83       26.98      0.37 o
   1   3   0      112.85      113.81      1.22 o
   2   3   0        2.42        1.85      0.14 o
   3   3   0        0.09        0.69      0.37 o
   4   3   0        1.21        3.70      0.25 o
   5   3   0      241.88      225.64      3.08 o
   6   3   0        5.39        5.74      0.41 o
   7   3   0        3.62        5.54      0.72 o
   8   3   0        4.26        6.11      0.82 o
   9   3   0        8.84       10.77      1.10 o
 -10   4   0        0.30        0.14      0.34 o
  -9   4   0       31.68       30.31      0.88 o
  -8   4   0        0.71        0.87      0.25 o
  -7   4   0      309.29      300.84      3.88 o
  -6   4   0        4.68        6.29      0.53 o
  -5   4   0       14.02       14.37      0.26 o
  -4   4   0      107.63      104.96      1.15 o
  -3   4   0     1381.03     1516.07     15.26 o
  -2   4   0        0.94        0.62      0.10 o
  -1   4   0      162.62      174.58      1.99 o
   0   4   0       31.71       34.87      0.48 o
   1   4   0        9.78        9.56      0.25 o
   2   4   0       20.61       23.68      0.47 o
   3   4   0       41.62       34.84      0.68 o
   4   4   0        4.18        2.60      0.25 o
   5   4   0       64.20       56.42      1.25 o
   6   4   0        0.05       -0.20      0.36 o
   7   4   0       32.63       32.32      3.30 o
   8   4   0        0.17        0.91      0.62 o
 -10   5   0        7.58        7.98      0.53 o
  -9   5   0       63.51       68.40      1.39 o
  -8   5   0        0.31       -0.05      0.20 o
  -7   5   0       35.32       34.57      0.69 o
  -6   5   0      181.25      185.40      2.22 o
  -5   5   0      212.42      206.23      2.19 o
  -4   5   0       26.13       29.46      0.46 o
  -3   5   0     1065.00     1098.92     10.89 o
  -2   5   0       28.70       30.44      0.40 o
  -1   5   0       11.06       15.94      0.32 o
   0   5   0        2.47        2.96      0.16 o
   1   5   0      179.83      168.93      2.33 o
   2   5   0       21.86       20.47      0.46 o
   3   5   0       17.23       16.87      0.67 o
   4   5   0       12.77       13.01      0.58 o
   5   5   0       35.73       34.45      0.99 o
   6   5   0        8.92        7.69      0.66 o
   7   5   0        1.23        1.58      0.69 o
   8   5   0       16.16       18.40      1.72 o
 -10   6   0        4.10        4.54      0.43 o
  -9   6   0        0.52        0.25      0.25 o
  -8   6   0        5.20        4.78      0.30 o
  -7   6   0        0.00        0.18      0.15 o
  -6   6   0      105.96      104.33      1.34 o
  -5   6   0      264.69      274.14      3.14 o
  -4   6   0        2.09        2.24      0.13 o
  -3   6   0       13.11       16.13      0.34 o
  -2   6   0      184.13      196.55      2.27 o
  -1   6   0       41.74       44.35      0.66 o
   0   6   0       18.94       21.54      0.61 o
   1   6   0        0.40        0.80      0.17 o
   2   6   0        2.65        2.53      0.26 o
   3   6   0        2.49        3.74      0.33 o
   4   6   0       12.05       11.89      0.61 o
   5   6   0        6.33        8.72      0.60 o
   6   6   0       10.33       10.79      0.96 o
   7   6   0       34.39       32.30      2.38 o
 -10   7   0       21.22       23.30      0.76 o
  -9   7   0      107.58      108.18      1.86 o
  -8   7   0        0.65        0.46      0.19 o
  -7   7   0        6.11        6.69      0.29 o
  -6   7   0        0.07        0.03      0.13 o
  -5   7   0       92.88       88.70      1.30 o
  -4   7   0       35.30       33.63      0.88 o
  -3   7   0       88.66       87.71      1.64 o
  -2   7   0        0.10        0.54      0.19 o
  -1   7   0       15.36       14.33      0.53 o
   0   7   0       55.86       55.12      1.12 o
   1   7   0       16.82       16.10      0.59 o
   2   7   0       72.79       70.53      1.45 o
   3   7   0       35.31       33.69      1.11 o
   4   7   0        2.47        3.39      0.52 o
   5   7   0        1.20        0.79      0.48 o
   6   7   0        2.84        2.69      1.02 o
 -10   8   0       10.83       11.46      0.63 o
  -9   8   0        6.56        6.10      0.47 o
  -8   8   0        2.45        2.82      0.24 o
  -7   8   0        6.39        6.87      0.30 o
  -6   8   0        4.08        4.12      0.25 o
  -5   8   0       15.12       16.58      0.43 o
  -4   8   0       58.93       58.43      1.09 o
  -3   8   0       14.05       11.66      0.62 o
  -2   8   0        0.77        1.01      0.29 o
  -1   8   0       48.95       45.56      1.20 o
   0   8   0      138.70      133.23      2.65 o
   1   8   0        8.01        7.31      0.58 o
   2   8   0        0.72        1.17      0.38 o
   3   8   0       66.62       72.04      2.29 o
   4   8   0        4.04        2.26      1.29 o
   5   8   0        0.39        1.21      0.70 o
  -9   9   0        0.05       -0.14      0.28 o
  -8   9   0        2.22        3.03      0.30 o
  -7   9   0        7.89        7.52      0.35 o
  -6   9   0        1.12        1.09      0.22 o
  -5   9   0        4.46        4.85      0.31 o
  -4   9   0        7.26        6.83      0.46 o
  -3   9   0       63.12       57.57      1.37 o
  -2   9   0        1.65        0.92      0.39 o
  -1   9   0       29.35       29.25      1.01 o
   0   9   0       22.82       22.42      0.93 o
   1   9   0       32.96       33.76      1.21 o
   2   9   0        3.37        4.43      0.73 o
   3   9   0        5.22        5.42      1.38 o
   4   9   0        4.47        4.76      0.91 o
  -8  10   0        3.48        2.95      0.37 o
  -7  10   0        4.11        4.97      0.87 o
  -6  10   0        0.07        0.02      0.24 o
  -5  10   0        4.20        5.03      0.56 o
  -4  10   0       13.49       13.28      0.63 o
  -3  10   0        0.28       -0.11      0.29 o
  -2  10   0        5.18        6.07      0.90 o
  -1  10   0        0.33        0.37      0.36 o
   0  10   0        2.12        2.38      0.50 o
   1  10   0        0.06        0.09      0.51 o
   2  10   0       26.57       29.94      3.55 o
   3  10   0       14.91       15.58      1.27 o
  -7  11   0        6.26        7.17      0.57 o
  -6  11   0        3.59        3.97      0.41 o
  -5  11   0        2.01        2.98      0.41 o
  -4  11   0        2.75        3.38      0.40 o
  -3  11   0        0.34        0.57      0.36 o
  -2  11   0       32.29       33.62      1.19 o
  -1  11   0        1.89        2.17      0.50 o
   0  11   0        3.66        3.98      0.62 o
   1  11   0        8.87        9.28      0.99 o
  -4  12   0       14.39       13.62      0.66 o
  -3  12   0       24.23       28.91      1.38 o
  -2  12   0        5.40        5.54      0.80 o
   2 -12   1        3.23        2.34      0.68 o
   3 -12   1        4.75        3.73      0.54 o
   4 -12   1       22.28       23.28      0.93 o
   5 -12   1        7.74        9.18      0.58 o
  -1 -11   1       12.60       12.45      1.09 o
   0 -11   1        0.45        0.40      0.44 o
   1 -11   1       13.39       14.81      0.85 o
   2 -11   1        2.42        2.71      0.46 o
   3 -11   1        0.32        0.25      0.33 o
   4 -11   1        0.05       -0.03      0.30 o
   5 -11   1        0.38        0.74      0.31 o
   6 -11   1        2.97        2.67      0.43 o
   7 -11   1        8.68        8.65      0.83 o
  -3 -10   1       24.61       27.13      1.51 o
  -2 -10   1       68.76       75.94      2.50 o
  -1 -10   1        2.27        1.95      0.57 o
   0 -10   1        5.41        5.24      0.57 o
   1 -10   1        3.88        3.80      0.49 o
   2 -10   1        1.37        1.54      0.36 o
   3 -10   1        0.07       -0.02      0.28 o
   4 -10   1        0.30        0.60      0.25 o
   5 -10   1       15.84       14.92      0.47 o
   6 -10   1        3.02        2.71      0.27 o
   7 -10   1        0.14       -0.06      0.20 o
   8 -10   1        7.72        7.23      1.43 o
  -4  -9   1        7.27        8.21      0.99 o
  -3  -9   1        0.58        1.51      0.62 o
  -2  -9   1        1.55        1.47      0.50 o
  -1  -9   1        1.60        1.73      0.52 o
   0  -9   1       12.52       11.70      0.67 o
   1  -9   1       15.52       14.98      0.69 o
   2  -9   1       43.35       45.63      1.18 o
   3  -9   1        3.15        2.68      0.28 o
   4  -9   1       16.84       15.09      0.52 o
   5  -9   1        2.38        2.79      0.24 o
   6  -9   1        7.48        8.50      0.34 o
   7  -9   1       11.20       11.35      0.45 o
   8  -9   1       37.70       38.30      1.01 o
   9  -9   1       56.98       58.61      1.39 o
  -5  -8   1        0.00        0.35      0.60 o
  -4  -8   1        4.96        4.89      0.78 o
  -3  -8   1       18.07       19.50      2.26 o
  -2  -8   1       10.09       11.32      0.71 o
  -1  -8   1       74.76       72.73      1.74 o
   0  -8   1        1.97        2.44      0.36 o
   1  -8   1      119.10      113.32      2.22 o
   2  -8   1        4.51        4.79      0.33 o
   3  -8   1        1.29        0.98      0.24 o
   4  -8   1       21.84       21.08      0.53 o
   5  -8   1        0.00        0.10      0.12 o
   6  -8   1        5.66        5.30      0.27 o
   7  -8   1        2.91        3.24      0.29 o
   8  -8   1       11.36       11.78      0.49 o
   9  -8   1        0.14        0.06      0.22 o
  -6  -7   1        7.72        9.02      0.96 o
  -5  -7   1       10.82        9.75      0.76 o
  -4  -7   1        6.87        6.52      0.62 o
  -3  -7   1        2.56        1.71      0.45 o
  -2  -7   1        0.00       -0.06      0.23 o
  -1  -7   1       11.57        9.90      0.46 o
   0  -7   1       46.10       48.29      0.91 o
   1  -7   1        4.18        4.71      0.31 o
   2  -7   1      164.73      163.72      3.65 o
   3  -7   1      100.88       92.97      1.48 o
   4  -7   1        0.32        0.03      0.11 o
   5  -7   1        0.00        0.30      0.10 o
   6  -7   1       86.86       83.97      1.09 o
   7  -7   1        0.00        0.12      0.13 o
   8  -7   1        0.00        0.05      0.15 o
   9  -7   1        9.38       10.33      0.41 o
  10  -7   1        3.16        3.74      0.65 o
  -7  -6   1        0.97       -0.13      0.63 o
  -6  -6   1       32.00       34.91      1.56 o
  -5  -6   1       16.41       16.84      0.75 o
  -4  -6   1        0.08       -0.13      0.25 o
  -3  -6   1        8.91       12.81      0.49 o
  -2  -6   1       29.36       30.20      0.71 o
  -1  -6   1        0.40        0.47      0.15 o
   0  -6   1       11.61       13.71      0.53 o
   1  -6   1      108.74      113.63      2.01 o
   2  -6   1      182.50      197.15      2.75 o
   3  -6   1       57.97       58.02      0.80 o
   4  -6   1       42.77       40.92      0.53 o
   5  -6   1      141.05      135.77      2.06 o
   6  -6   1       77.56       79.41      1.04 o
   7  -6   1       23.75       23.68      0.51 o
   8  -6   1        1.32        1.13      0.20 o
   9  -6   1        0.84        0.82      0.27 o
  10  -6   1        0.02        0.17      0.28 o
  -8  -5   1       11.43       11.75      1.17 o
  -7  -5   1       57.75       63.29      1.77 o
  -6  -5   1        0.42        0.08      0.37 o
  -5  -5   1       58.45       53.31      1.25 o
  -4  -5   1       29.85       35.09      0.83 o
  -3  -5   1        0.86        0.36      0.16 o
  -2  -5   1       36.61       35.40      0.62 o
  -1  -5   1       86.53       82.27      1.49 o
   0  -5   1       61.82       61.87      0.81 o
   1  -5   1      334.77      365.24      4.48 o
   2  -5   1       80.40       68.44      1.05 o
   3  -5   1       37.78       28.43      0.43 o
   4  -5   1       13.69       12.51      0.21 o
   5  -5   1      139.32      135.58      1.46 o
   6  -5   1      654.45      642.61      7.08 o
   7  -5   1        4.49        5.23      0.29 o
   8  -5   1        1.65        1.65      0.24 o
   9  -5   1       10.02       10.08      0.52 o
  10  -5   1       13.05       12.26      0.61 o
  -8  -4   1        3.98        4.33      1.04 o
  -7  -4   1        0.01        0.89      0.41 o
  -6  -4   1        0.23        0.63      0.31 o
  -5  -4   1        1.62        1.76      0.31 o
  -4  -4   1       60.49       54.01      0.94 o
  -3  -4   1       31.26       33.30      0.65 o
  -2  -4   1       63.47       67.59      0.92 o
  -1  -4   1       69.68       82.45      1.02 o
   0  -4   1      126.12      128.62      1.34 o
   1  -4   1      130.97      126.34      1.25 o
   2  -4   1        4.66        6.83      0.15 o
   3  -4   1      181.18      208.23      2.84 o
   4  -4   1       35.90       37.08      0.45 o
   5  -4   1      681.08      686.23      7.64 o
   6  -4   1        0.86        0.68      0.15 o
   7  -4   1      107.11       95.39      1.71 o
   8  -4   1        4.19        3.91      0.35 o
   9  -4   1       18.12       20.47      0.72 o
  10  -4   1        9.32        9.00      0.58 o
  -9  -3   1        1.64        1.57      0.74 o
  -8  -3   1        5.39        6.28      0.82 o
  -7  -3   1        1.10        1.71      0.44 o
  -6  -3   1       16.34       17.23      0.59 o
  -5  -3   1        0.36        0.60      0.20 o
  -4  -3   1       50.96       50.90      0.85 o
  -3  -3   1       11.41       10.09      0.32 o
  -2  -3   1       14.38       13.18      0.32 o
  -1  -3   1     1002.81     1033.63     10.30 o
   0  -3   1      838.62      877.22      7.66 o
   1  -3   1      203.79      216.70      2.06 o
   2  -3   1      287.60      282.70      7.77 o
   3  -3   1       34.14       28.27      0.40 o
   4  -3   1        0.01        0.18      0.07 o
   5  -3   1      140.67      135.54      1.77 o
   6  -3   1       18.78       18.23      0.43 o
   7  -3   1      123.69      117.94      2.22 o
   8  -3   1        1.73        1.70      0.32 o
   9  -3   1        0.15        0.37      0.30 o
  10  -3   1       27.02       26.43      1.33 o
  -9  -2   1        0.33        0.68      0.62 o
  -8  -2   1        6.68        5.16      0.68 o
  -7  -2   1        2.39        2.48      0.36 o
  -6  -2   1       23.09       23.66      0.65 o
  -5  -2   1        0.13       -0.11      0.12 o
  -4  -2   1      209.54      204.29      2.31 o
  -3  -2   1      170.33      164.53      1.85 o
  -2  -2   1     2586.72     2660.18     23.38 o
  -1  -2   1      756.88      820.00      7.25 o
   0  -2   1     1038.77     1042.71      8.68 o
   1  -2   1      596.64      624.53     19.50 o
   2  -2   1       97.37      107.21      1.79 o
   3  -2   1      918.42      952.71      9.43 o
   4  -2   1      250.95      284.46      2.92 o
   5  -2   1       46.13       44.02      0.64 o
   6  -2   1        0.33       -0.07      0.18 o
   7  -2   1       61.65       58.26      1.63 o
   8  -2   1       10.22        9.45      0.58 o
   9  -2   1        7.57        8.23      0.65 o
  10  -2   1        0.00        0.15      0.41 o
 -10  -1   1        0.30        0.32      0.59 o
  -9  -1   1        0.33        0.77      0.58 o
  -8  -1   1       13.33       11.79      0.79 o
  -7  -1   1       16.18       16.27      0.83 o
  -6  -1   1        8.22       10.28      0.41 o
  -5  -1   1       56.87       55.66      0.82 o
  -4  -1   1        2.91        4.37      0.22 o
  -3  -1   1      683.32      694.44      6.59 o
  -2  -1   1        4.51        6.21      0.15 o
  -1  -1   1      485.26      441.01      3.76 o
   0  -1   1      460.28      519.88      4.39 o
   1  -1   1       44.95       42.66      0.57 o
   2  -1   1     2203.29     2141.05     18.05 o
   3  -1   1       16.09       18.99      0.49 o
   4  -1   1        0.41        0.11      0.09 o
   5  -1   1       95.47      104.14      1.25 o
   6  -1   1        1.01        1.26      0.23 o
   7  -1   1       13.05       12.27      0.60 o
   8  -1   1       17.02       16.00      0.75 o
   9  -1   1       19.74       21.29      0.94 o
  10  -1   1        6.90        7.16      0.70 o
 -10   0   1        0.03       -0.12      0.45 o
  -9   0   1        0.18        0.46      0.39 o
  -8   0   1        1.23        0.90      0.36 o
  -7   0   1      141.55      132.08      2.60 o
  -6   0   1       20.81       20.09      0.49 o
  -5   0   1       91.75       98.80      1.25 o
  -4   0   1       62.12       69.43      0.83 o
  -3   0   1     2857.68     2858.05     28.23 o
  -2   0   1     4461.31     4321.98     38.11 o
  -1   0   1        0.12       -0.03      0.03 o
   0   0   1      556.32      428.51     22.32 o
   1   0   1     2425.62     2338.18     18.62 o
   2   0   1      681.00      728.03      6.83 o
   3   0   1      278.18      302.37      2.94 o
   4   0   1        0.92        0.55      0.12 o
   5   0   1       24.02       20.04      0.42 o
   6   0   1       31.59       33.83      0.80 o
   7   0   1        0.98        0.58      0.31 o
   8   0   1        5.78        5.20      0.53 o
   9   0   1        1.56        1.20      0.45 o
  10   0   1        1.46        1.17      0.87 o
 -10   1   1        0.15        0.00      0.44 o
  -9   1   1        3.05        3.89      0.56 o
  -8   1   1        9.50       10.14      0.62 o
  -7   1   1        1.17        1.69      0.32 o
  -6   1   1       94.17       96.34      1.21 o
  -5   1   1       40.06       36.99      0.57 o
  -4   1   1      428.64      430.10      4.13 o
  -3   1   1       18.27       24.77      0.34 o
  -2   1   1       99.59       92.06      0.79 o
  -1   1   1     2910.28     2823.49     21.58 o
   0   1   1      103.98      120.29      1.07 o
   1   1   1     2783.40     2843.51     23.83 o
   2   1   1     1117.57     1108.18     10.36 o
   3   1   1       62.70       60.04      0.79 o
   4   1   1      209.52      202.32      2.42 o
   5   1   1        4.74        2.74      0.24 o
   6   1   1        8.65        7.25      0.41 o
   7   1   1        0.10        0.18      0.31 o
   8   1   1        0.00       -0.23      0.38 o
   9   1   1        7.69        8.11      0.89 o
 -10   2   1        7.07        7.90      0.66 o
  -9   2   1        0.01        0.31      0.32 o
  -8   2   1       17.84       19.13      0.77 o
  -7   2   1       95.65       84.70      1.54 o
  -6   2   1      156.06      150.28      1.72 o
  -5   2   1      157.56      158.87      1.93 o
  -4   2   1       79.92       76.14      0.96 o
  -3   2   1     1632.31     1718.90     15.69 o
  -2   2   1      196.50      217.54      1.88 o
  -1   2   1      114.90      112.07      0.96 o
   0   2   1      594.33      649.01      5.76 o
   1   2   1     2382.42     2416.35     20.16 o
   2   2   1       24.24       29.09      0.47 o
   3   2   1       62.02       59.88      0.84 o
   4   2   1        3.89        4.39      0.23 o
   5   2   1       14.14       11.57      0.44 o
   6   2   1        0.01       -0.09      0.33 o
   7   2   1       28.03       26.58      1.16 o
   8   2   1        8.11        7.81      0.87 o
   9   2   1        4.59        4.44      0.85 o
 -11   3   1       10.62       10.83      0.83 o
 -10   3   1        0.00       -0.16      0.32 o
  -9   3   1        1.34        0.79      0.31 o
  -8   3   1      106.35      100.62      1.81 o
  -7   3   1      173.54      161.37      2.28 o
  -6   3   1       52.28       52.08      0.80 o
  -5   3   1      294.13      300.68      2.79 o
  -4   3   1     1694.88     1726.12     14.91 o
  -3   3   1       25.82       27.24      0.32 o
  -2   3   1      427.32      435.13      4.37 o
  -1   3   1      633.39      669.36      6.30 o
   0   3   1      592.78      631.63      6.36 o
   1   3   1      293.05      296.72      3.14 o
   2   3   1      384.95      377.99      4.28 o
   3   3   1       21.86       18.99      0.46 o
   4   3   1        4.49        4.28      0.40 o
   5   3   1      197.60      180.71      2.58 o
   6   3   1       37.92       35.14      0.98 o
   7   3   1        5.27        5.66      0.76 o
   8   3   1        6.14        6.09      0.86 o
 -11   4   1        0.10        0.25      0.46 o
 -10   4   1       78.43       77.53      1.65 o
  -9   4   1        7.69        8.10      0.62 o
  -8   4   1       33.03       29.08      0.79 o
  -7   4   1       12.16       12.28      0.42 o
  -6   4   1       40.63       37.67      0.64 o
  -5   4   1       14.06       15.65      0.32 o
  -4   4   1       22.89       35.28      0.58 o
  -3   4   1      196.84      208.68      1.91 o
  -2   4   1      118.73      147.91      1.72 o
  -1   4   1       42.13       38.74      0.51 o
   0   4   1       38.95       36.97      0.62 o
   1   4   1      105.49      122.28      1.46 o
   2   4   1      416.07      423.76      4.50 o
   3   4   1       42.16       44.00      0.80 o
   4   4   1       17.61       14.48      0.52 o
   5   4   1        3.27        3.07      0.38 o
   6   4   1        0.34        1.08      0.42 o
   7   4   1       53.16       54.54      4.54 o
   8   4   1       11.48       16.52      2.43 o
 -11   5   1       24.25       26.16      1.10 o
 -10   5   1        2.35        2.39      0.43 o
  -9   5   1       27.74       27.59      0.82 o
  -8   5   1       27.65       29.31      0.69 o
  -7   5   1        0.15        0.10      0.16 o
  -6   5   1      201.65      192.06      2.31 o
  -5   5   1      272.71      271.74      3.13 o
  -4   5   1      195.85      214.24      2.14 o
  -3   5   1        2.68        1.79      0.17 o
  -2   5   1      171.20      199.35      2.14 o
  -1   5   1        2.86        3.71      0.18 o
   0   5   1        2.64        2.50      0.16 o
   1   5   1        7.06        7.53      0.28 o
   2   5   1      166.18      155.07      2.03 o
   3   5   1        0.03        0.17      0.19 o
   4   5   1       37.94       37.79      1.01 o
   5   5   1        0.07       -0.13      0.29 o
   6   5   1       39.63       40.90      1.37 o
   7   5   1        0.22       -0.29      0.62 o
 -10   6   1        1.90        2.07      0.37 o
  -9   6   1       43.05       42.55      1.01 o
  -8   6   1       16.36       16.62      0.51 o
  -7   6   1       27.15       29.94      0.64 o
  -6   6   1       84.09       83.50      1.43 o
  -5   6   1       68.37       63.80      0.92 o
  -4   6   1       35.21       35.40      0.60 o
  -3   6   1        0.00        0.07      0.09 o
  -2   6   1      110.58      113.22      1.45 o
  -1   6   1       13.23       14.12      0.48 o
   0   6   1       52.67       52.95      0.88 o
   1   6   1       55.58       56.67      1.03 o
   2   6   1        2.87        3.26      0.31 o
   3   6   1       31.30       31.16      0.90 o
   4   6   1       48.39       47.41      1.22 o
   5   6   1        0.01        0.06      0.46 o
   6   6   1        0.29        0.07      0.58 o
   7   6   1       19.23       19.53      1.89 o
 -10   7   1       15.27       15.56      0.66 o
  -9   7   1       31.52       34.44      0.89 o
  -8   7   1        8.13        8.63      0.37 o
  -7   7   1        0.84        1.09      0.20 o
  -6   7   1        1.22        0.62      0.16 o
  -5   7   1       52.74       49.57      0.80 o
  -4   7   1       30.66       34.82      0.69 o
  -3   7   1       15.34       12.15      0.45 o
  -2   7   1      185.23      189.34      4.38 o
  -1   7   1      187.30      176.45      3.91 o
   0   7   1        2.57        2.14      0.29 o
   1   7   1       16.00       17.53      0.65 o
   2   7   1        0.60        1.06      0.48 o
   3   7   1        0.39        1.34      0.42 o
   4   7   1        1.60        1.76      0.48 o
   5   7   1        0.17       -0.13      0.51 o
   6   7   1        6.23        8.53      1.00 o
 -10   8   1        8.78        9.93      0.62 o
  -9   8   1        6.15        6.55      0.42 o
  -8   8   1        3.01        2.86      0.27 o
  -7   8   1       32.30       32.07      0.75 o
  -6   8   1        0.32        0.22      0.19 o
  -5   8   1       56.56       52.62      0.94 o
  -4   8   1       71.69       65.36      1.25 o
  -3   8   1       49.02       44.28      1.37 o
  -2   8   1       37.94       35.46      1.02 o
  -1   8   1       11.41       10.44      0.59 o
   0   8   1        9.19        9.02      0.60 o
   1   8   1       80.10       79.92      1.95 o
   2   8   1       44.98       45.69      1.74 o
   3   8   1        0.92       -0.12      0.73 o
   4   8   1       12.62       13.99      1.15 o
   5   8   1        4.95        4.71      1.26 o
  -9   9   1        0.02       -0.16      0.31 o
  -8   9   1        3.42        4.01      0.48 o
  -7   9   1        2.23        2.41      0.32 o
  -6   9   1        1.68        1.12      0.28 o
  -5   9   1        3.13        3.87      0.37 o
  -4   9   1        0.08        0.40      0.24 o
  -3   9   1        9.32        8.29      0.92 o
  -2   9   1        2.99        2.99      0.58 o
  -1   9   1       56.12       51.32      1.57 o
   0   9   1        1.02        0.55      0.38 o
   1   9   1        8.80        8.10      0.70 o
   2   9   1       17.51       17.94      1.60 o
   3   9   1       13.70       14.35      1.20 o
   4   9   1        0.96        1.05      1.17 o
  -8  10   1        0.09        0.26      0.36 o
  -7  10   1        0.40        0.50      0.28 o
  -6  10   1       12.28       12.34      0.74 o
  -5  10   1       69.14       73.47      2.03 o
  -4  10   1       53.66       51.44      1.19 o
  -3  10   1        0.09       -0.16      0.32 o
  -2  10   1        0.96        0.78      0.39 o
  -1  10   1        4.63        5.33      0.58 o
   0  10   1        3.59        3.90      0.59 o
   1  10   1        4.52        5.77      0.82 o
   2  10   1        0.51        0.58      0.63 o
  -7  11   1        3.60        4.23      0.43 o
  -6  11   1        2.89        3.56      0.43 o
  -5  11   1        7.89        7.44      0.57 o
  -4  11   1       32.89       32.45      0.99 o
  -3  11   1        0.92        0.72      0.43 o
  -2  11   1       25.58       25.44      1.08 o
  -1  11   1       30.82       33.48      1.47 o
   0  11   1        1.10        0.92      0.62 o
  -4  12   1        0.30        1.60      0.87 o
   1 -12   2        9.13        9.69      0.94 o
   2 -12   2        2.04        1.48      0.44 o
   3 -12   2        1.78        1.61      0.45 o
   4 -12   2        0.07       -0.13      0.33 o
   5 -12   2        5.60        5.15      0.47 o
  -1 -11   2        4.66        5.42      0.95 o
   0 -11   2        0.14        0.00      0.45 o
   1 -11   2        0.55        0.71      0.39 o
   2 -11   2        0.11       -0.02      0.32 o
   3 -11   2        0.00       -0.05      0.30 o
   4 -11   2        0.07        0.04      0.28 o
   5 -11   2        4.04        3.68      0.32 o
   6 -11   2        8.92       10.05      0.60 o
   7 -11   2       23.11       24.23      0.82 o
  -3 -10   2        4.50        6.74      0.91 o
  -2 -10   2       16.34       19.60      1.23 o
  -1 -10   2       21.54       22.52      1.25 o
   0 -10   2        6.27        6.80      0.60 o
   1 -10   2        0.78        0.32      0.31 o
   2 -10   2       27.99       27.13      0.93 o
   3 -10   2        9.47        8.89      0.50 o
   4 -10   2        4.82        5.74      0.35 o
   5 -10   2        0.30        0.27      0.16 o
   6 -10   2        7.77        7.52      0.97 o
   7 -10   2        2.67        1.85      0.39 o
  -4  -9   2        6.85        6.85      0.91 o
  -3  -9   2       12.35       10.94      0.96 o
  -2  -9   2        3.19        4.09      0.54 o
  -1  -9   2        3.21        3.58      0.48 o
   0  -9   2        8.46        9.06      0.60 o
   1  -9   2        1.30        0.83      0.29 o
   2  -9   2       13.77       13.96      0.74 o
   3  -9   2        0.03       -0.13      0.18 o
   4  -9   2        1.72        1.59      0.21 o
   5  -9   2       55.54       55.43      1.08 o
   6  -9   2        0.81        0.35      0.19 o
   7  -9   2        6.17        4.98      0.73 o
   8  -9   2        1.06        1.75      0.87 o
   9  -9   2        1.84        1.36      0.97 o
  -6  -8   2       23.57       25.94      2.09 o
  -5  -8   2        1.61        1.19      0.63 o
  -4  -8   2       10.74       10.63      1.19 o
  -3  -8   2        7.11        6.63      0.92 o
  -2  -8   2        0.55        0.10      0.29 o
  -1  -8   2        4.23        3.83      0.44 o
   0  -8   2       15.61       14.28      0.66 o
   1  -8   2        0.15        0.02      0.19 o
   2  -8   2        2.36        2.91      0.31 o
   3  -8   2       33.37       30.70      0.68 o
   4  -8   2       20.09       19.60      0.48 o
   5  -8   2        0.00       -0.11      0.12 o
   6  -8   2        1.35        0.65      0.36 o
   7  -8   2        3.36        3.67      0.32 o
   8  -8   2        5.23        5.52      0.56 o
   9  -8   2        2.42        2.65      0.33 o
  -7  -7   2       25.00       25.21      1.49 o
  -6  -7   2        8.53        9.04      0.80 o
  -5  -7   2        3.78        3.91      0.56 o
  -4  -7   2        6.11        6.15      0.89 o
  -3  -7   2       10.92       10.33      0.55 o
  -2  -7   2       38.00       34.88      1.56 o
  -1  -7   2       10.27        9.21      0.43 o
   0  -7   2       10.37       11.32      0.67 o
   1  -7   2       15.54       14.67      0.48 o
   2  -7   2        1.17        0.87      0.16 o
   3  -7   2      274.13      272.21      4.84 o
   4  -7   2      258.67      246.38      2.81 o
   5  -7   2        0.64        0.51      0.10 o
   6  -7   2       30.45       29.43      0.56 o
   7  -7   2       23.26       21.39      0.43 o
   8  -7   2        0.16        0.10      0.28 o
   9  -7   2        1.48        2.11      0.27 o
  -7  -6   2        5.86        6.26      0.86 o
  -6  -6   2        0.22        0.17      0.46 o
  -5  -6   2       24.28       23.34      0.83 o
  -4  -6   2        2.32        3.02      0.38 o
  -3  -6   2        0.24       -0.08      0.16 o
  -2  -6   2       40.76       35.94      0.77 o
  -1  -6   2       10.96       10.55      0.39 o
   0  -6   2        0.80        0.52      0.13 o
   1  -6   2      368.47      364.41      4.05 o
   2  -6   2       23.64       31.85      0.53 o
   3  -6   2        0.73        0.57      0.08 o
   4  -6   2      174.95      180.01      1.87 o
   5  -6   2      135.13      123.43      4.27 o
   6  -6   2       15.20       15.97      0.31 o
   7  -6   2      103.33      101.20      1.44 o
   8  -6   2       61.92       60.77      1.24 o
   9  -6   2        0.14        0.24      0.25 o
  10  -6   2        0.22       -0.28      0.28 o
  -8  -5   2       16.35       13.24      1.17 o
  -7  -5   2       92.51       94.37      2.26 o
  -6  -5   2        1.52        0.66      0.36 o
  -5  -5   2       14.86       12.18      0.60 o
  -4  -5   2       37.88       39.71      0.88 o
  -3  -5   2        6.69        4.31      0.28 o
  -2  -5   2       23.44       20.94      0.45 o
  -1  -5   2      245.64      251.84      2.71 o
   0  -5   2       24.31       28.33      0.54 o
   1  -5   2      257.01      281.07      2.90 o
   2  -5   2       18.68       20.90      0.33 o
   3  -5   2       46.71       55.03      0.98 o
   4  -5   2       18.41       21.03      1.31 o
   5  -5   2      113.89      109.20      1.28 o
   6  -5   2       99.62       91.23      1.22 o
   7  -5   2        0.11        0.23      0.16 o
   8  -5   2        0.51        0.52      0.20 o
   9  -5   2        0.18        0.66      0.27 o
  10  -5   2        0.24        0.05      0.31 o
  -9  -4   2        4.24        4.50      1.04 o
  -8  -4   2       13.63       15.33      1.18 o
  -7  -4   2       10.05        8.90      0.69 o
  -6  -4   2        7.50       10.29      0.72 o
  -5  -4   2        4.11        2.83      0.36 o
  -4  -4   2       25.28       24.76      0.70 o
  -3  -4   2        2.41        3.24      0.21 o
  -2  -4   2      492.21      513.20      5.31 o
  -1  -4   2        0.59        0.71      0.10 o
   0  -4   2      673.56      668.72      6.71 o
   1  -4   2      356.26      399.65      4.02 o
   2  -4   2     1090.88     1238.18     13.25 o
   3  -4   2       96.48       95.45      3.16 o
   4  -4   2        1.20        1.06      0.07 o
   5  -4   2      243.67      235.01      2.84 o
   6  -4   2        2.02        1.34      0.15 o
   7  -4   2        1.68        1.95      0.22 o
   8  -4   2        8.45        7.68      0.43 o
   9  -4   2        1.12        1.06      0.31 o
  10  -4   2        7.71        8.90      0.60 o
  -9  -3   2        1.67        1.40      0.70 o
  -8  -3   2        0.25        0.29      0.48 o
  -7  -3   2       49.59       49.04      1.39 o
  -6  -3   2       95.42       97.22      1.62 o
  -5  -3   2      103.69       97.33      1.43 o
  -4  -3   2        0.76        1.12      0.17 o
  -3  -3   2      311.60      309.34      3.33 o
  -2  -3   2        8.38        7.77      0.35 o
  -1  -3   2       11.86       14.90      0.27 o
   0  -3   2      296.82      300.16      2.84 o
   1  -3   2      839.08      872.52      9.88 o
   2  -3   2        3.40        1.65      0.29 o
   3  -3   2      205.96      234.65      2.79 o
   4  -3   2      143.46      158.49      1.68 o
   5  -3   2       72.30       73.50      1.29 o
   6  -3   2       66.18       69.14      1.13 o
   7  -3   2       99.78       95.72      1.66 o
   8  -3   2        6.66        6.74      0.73 o
   9  -3   2        0.28        0.19      0.29 o
  10  -3   2       13.33       13.17      1.26 o
 -10  -2   2        0.02        0.15      0.69 o
  -9  -2   2        0.94        0.37      0.57 o
  -8  -2   2        0.45        0.24      0.53 o
  -7  -2   2        0.28        0.34      0.28 o
  -6  -2   2       37.01       34.81      0.80 o
  -5  -2   2       94.41       85.74      1.17 o
  -4  -2   2       60.09       66.64      0.92 o
  -3  -2   2      107.40      104.17      1.17 o
  -2  -2   2     1761.47     1788.42     15.77 o
  -1  -2   2      820.74      872.83      7.71 o
   0  -2   2      463.14      519.07      4.39 o
   1  -2   2      957.23     1028.62     10.35 o
   2  -2   2      481.71      569.10      5.70 o
   3  -2   2       19.86       19.53      0.28 o
   4  -2   2      162.52      166.26      1.78 o
   5  -2   2       26.86       28.48      0.54 o
   6  -2   2      193.10      191.03      3.79 o
   7  -2   2        1.99        1.94      0.33 o
   8  -2   2       44.06       42.54      1.29 o
   9  -2   2        0.01        0.14      0.35 o
  10  -2   2        0.00        0.09      0.41 o
 -10  -1   2        1.03        0.53      0.62 o
  -9  -1   2        2.93        3.08      0.70 o
  -8  -1   2        1.18        1.78      0.45 o
  -7  -1   2        0.63        0.43      0.26 o
  -6  -1   2       34.89       34.25      0.76 o
  -5  -1   2      129.87      134.15      1.62 o
  -4  -1   2      350.36      348.43      3.68 o
  -3  -1   2      464.94      502.72      4.82 o
  -2  -1   2      508.40      537.68      4.58 o
  -1  -1   2     2203.80     2246.11     18.68 o
   0  -1   2     3940.96     3741.90     29.75 o
   1  -1   2     2160.51     2227.84     19.73 o
   2  -1   2       15.40       14.86      0.26 o
   3  -1   2       35.74       37.63      0.64 o
   4  -1   2      107.09      119.95      1.58 o
   5  -1   2       26.23       24.35      0.49 o
   6  -1   2       38.09       33.44      0.82 o
   7  -1   2       12.44       10.01      0.58 o
   8  -1   2       43.29       39.03      1.20 o
   9  -1   2        0.54        0.28      0.50 o
  10  -1   2       14.46       15.50      3.40 o
 -10   0   2        0.97        0.85      0.58 o
  -9   0   2        8.22        9.01      0.71 o
  -8   0   2       20.17       20.29      0.87 o
  -7   0   2      167.25      157.61      2.92 o
  -6   0   2       54.60       48.84      1.07 o
  -5   0   2      280.97      290.51      3.12 o
  -4   0   2      272.92      319.64      3.35 o
  -3   0   2      662.54      699.77      7.03 o
  -2   0   2      485.72      501.46      4.26 o
  -1   0   2        6.42        5.27      0.15 o
   0   0   2       83.98       84.49      0.73 o
   1   0   2       70.04       76.20      0.72 o
   2   0   2      211.08      201.37      1.99 o
   3   0   2      146.78      155.99      1.62 o
   4   0   2       79.13       76.78      1.19 o
   5   0   2       21.33       23.33      0.47 o
   6   0   2       16.24       15.13      0.66 o
   7   0   2        5.86        5.47      0.49 o
   8   0   2       21.56       23.95      0.98 o
   9   0   2        0.10        0.11      0.56 o
 -10   1   2       11.17       10.62      0.78 o
  -9   1   2        0.52        0.44      0.38 o
  -8   1   2        0.69        0.22      0.32 o
  -7   1   2       66.67       56.68      1.38 o
  -6   1   2      321.87      320.41      3.45 o
  -5   1   2      295.89      290.76      3.09 o
  -4   1   2      357.48      381.38      3.69 o
  -3   1   2     1261.10     1326.02     12.36 o
  -2   1   2      279.71      300.38      2.72 o
  -1   1   2     1243.23     1315.04     10.48 o
   0   1   2     2618.74     2553.92     21.77 o
   1   1   2     1025.73     1035.76      8.72 o
   2   1   2        4.30        4.55      0.18 o
   3   1   2      342.36      331.42      3.49 o
   4   1   2       43.22       39.48      0.69 o
   5   1   2        0.17        0.26      0.18 o
   6   1   2       55.90       50.08      1.34 o
   7   1   2       38.55       37.00      1.18 o
   8   1   2        0.55        0.05      0.39 o
   9   1   2       14.89       16.47      1.18 o
 -11   2   2       17.18       18.38      1.22 o
 -10   2   2       10.85       10.70      0.82 o
  -9   2   2        8.28        8.15      0.60 o
  -8   2   2        3.27        4.44      0.63 o
  -7   2   2      160.30      148.72      2.41 o
  -6   2   2      273.20      275.84      3.28 o
  -5   2   2        6.62        6.00      0.21 o
  -4   2   2      184.51      180.32      1.94 o
  -3   2   2      917.24     1030.03      9.07 o
  -2   2   2     2202.08     2258.40     18.94 o
  -1   2   2       74.00       79.46      0.77 o
   0   2   2       30.99       35.49      0.42 o
   1   2   2      178.95      203.69      2.07 o
   2   2   2       69.71       67.04      0.89 o
   3   2   2        8.19        6.39      0.32 o
   4   2   2       29.99       29.48      0.58 o
   5   2   2      274.43      256.70      3.42 o
   6   2   2       13.50       13.98      0.61 o
   7   2   2        6.41        8.06      0.77 o
   8   2   2       10.52        9.33      0.94 o
   9   2   2        5.32        7.72      1.31 o
 -11   3   2       44.06       49.05      1.38 o
 -10   3   2       10.55       10.15      0.63 o
  -9   3   2        6.97        7.10      0.81 o
  -8   3   2       40.73       39.62      0.98 o
  -7   3   2       86.42       77.60      1.29 o
  -6   3   2      335.26      333.96      3.69 o
  -5   3   2       76.03       80.06      1.08 o
  -4   3   2       41.77       40.28      0.61 o
  -3   3   2      338.03      380.25      3.63 o
  -2   3   2       11.21       12.58      0.24 o
  -1   3   2      136.62      116.57      1.55 o
   0   3   2        4.69        4.62      0.23 o
   1   3   2      389.05      403.37      4.22 o
   2   3   2      411.45      448.00      5.05 o
   3   3   2        0.78        1.34      0.18 o
   4   3   2        1.08        0.71      0.22 o
   5   3   2        6.86        7.24      0.42 o
   6   3   2        0.62        0.52      0.44 o
   7   3   2        8.86        7.93      1.41 o
   8   3   2        3.01        2.95      1.17 o
 -11   4   2        0.51        0.61      0.45 o
 -10   4   2       25.62       26.91      0.90 o
  -9   4   2        0.58        0.76      0.28 o
  -8   4   2       18.68       19.36      0.64 o
  -7   4   2      110.78      100.60      1.54 o
  -6   4   2       62.96       63.93      1.05 o
  -5   4   2       50.44       53.27      0.78 o
  -4   4   2      363.77      382.68      3.92 o
  -3   4   2       16.97       14.26      0.52 o
  -2   4   2      775.47      822.93      8.25 o
  -1   4   2      349.97      366.83      3.58 o
   0   4   2       37.31       37.83      0.60 o
   1   4   2      353.95      358.91      3.84 o
   2   4   2        1.57        1.49      0.19 o
   3   4   2        1.37        1.04      0.20 o
   4   4   2       18.04       18.67      0.60 o
   5   4   2       50.87       45.82      1.16 o
   6   4   2        1.24        1.58      0.46 o
   7   4   2        0.26        0.12      0.60 o
   8   4   2        5.91        6.99      1.41 o
 -11   5   2       23.84       25.40      1.19 o
 -10   5   2       44.22       45.61      1.17 o
  -9   5   2        0.05        0.00      0.26 o
  -8   5   2       30.91       31.87      0.83 o
  -7   5   2        6.82        7.82      0.34 o
  -6   5   2      114.05      111.41      1.62 o
  -5   5   2        2.26        2.29      0.18 o
  -4   5   2        1.08        0.66      0.09 o
  -3   5   2        0.27        1.05      0.11 o
  -2   5   2        0.64        0.99      0.12 o
  -1   5   2        4.47        3.36      0.17 o
   0   5   2       10.64       12.85      0.35 o
   1   5   2      129.21      133.10      1.70 o
   2   5   2       49.13       48.79      1.06 o
   3   5   2       30.08       29.73      0.84 o
   4   5   2        2.20        1.16      0.32 o
   5   5   2        3.58        4.09      1.01 o
   6   5   2        5.75        7.38      0.71 o
   7   5   2        3.51        3.19      0.84 o
 -10   6   2        2.57        2.37      0.49 o
  -9   6   2      233.74      236.89      3.63 o
  -8   6   2       19.98       20.76      0.66 o
  -7   6   2        2.52        2.63      0.24 o
  -6   6   2       25.32       21.96      0.61 o
  -5   6   2        1.22        0.54      0.15 o
  -4   6   2      178.85      170.15      2.57 o
  -3   6   2        4.98        5.41      0.22 o
  -2   6   2       44.57       50.28      0.74 o
  -1   6   2      140.50      133.56      1.94 o
   0   6   2       79.04       76.61      1.26 o
   1   6   2       60.99       61.63      1.30 o
   2   6   2       31.13       31.55      0.80 o
   3   6   2       29.66       30.23      1.14 o
   4   6   2       61.18       65.61      1.51 o
   5   6   2        8.87        9.87      0.77 o
   6   6   2        2.77        2.13      0.74 o
 -10   7   2        6.04        6.24      0.47 o
  -9   7   2        1.80        1.75      0.36 o
  -8   7   2        5.13        5.53      0.38 o
  -7   7   2        1.16        0.69      0.19 o
  -6   7   2       14.62       18.58      0.52 o
  -5   7   2      193.24      195.54      2.65 o
  -4   7   2       37.18       35.90      0.82 o
  -3   7   2        2.46        1.08      0.23 o
  -2   7   2       14.41       12.76      0.52 o
  -1   7   2        1.25        1.39      0.25 o
   0   7   2       69.68       62.76      1.68 o
   1   7   2        0.83        0.88      0.29 o
   2   7   2        7.99        7.80      0.71 o
   3   7   2      100.52      104.12      2.34 o
   4   7   2        1.81        2.00      0.68 o
   5   7   2        1.51        1.74      0.80 o
 -10   8   2        0.02        0.24      0.29 o
  -9   8   2       30.63       31.54      0.88 o
  -8   8   2       41.94       43.72      1.02 o
  -7   8   2        7.75        8.95      0.44 o
  -6   8   2       20.73       19.07      0.67 o
  -5   8   2        0.01        0.03      0.18 o
  -4   8   2        1.00        0.61      0.34 o
  -3   8   2       84.47       83.20      3.24 o
  -2   8   2       97.66       87.25      2.64 o
  -1   8   2        7.41        8.15      0.58 o
   0   8   2       37.93       37.90      1.21 o
   1   8   2        5.39        5.24      0.56 o
   2   8   2        1.40        1.36      0.56 o
   3   8   2       12.43       10.95      1.02 o
   4   8   2        1.68        1.78      0.75 o
  -9   9   2        0.05       -0.08      0.28 o
  -8   9   2        5.68        5.35      0.45 o
  -7   9   2        1.48        1.52      0.35 o
  -6   9   2       21.04       20.28      1.77 o
  -5   9   2        0.74        0.42      0.29 o
  -4   9   2      187.95      184.33      2.97 o
  -3   9   2        3.16        3.07      0.38 o
  -2   9   2        2.00        1.08      0.36 o
  -1   9   2        0.02       -0.05      0.34 o
   0   9   2        1.24        1.48      0.44 o
   1   9   2       10.81       12.05      1.29 o
   2   9   2        0.26        0.26      0.55 o
   3   9   2       11.76       15.44      1.48 o
  -8  10   2        0.02       -0.14      0.38 o
  -7  10   2        1.35        1.35      0.50 o
  -6  10   2        0.50        0.60      0.34 o
  -5  10   2        1.37        0.47      0.76 o
  -4  10   2       67.92       64.35      1.62 o
  -3  10   2       17.18       17.19      0.92 o
  -2  10   2        2.91        1.79      0.49 o
  -1  10   2        0.04        0.01      0.40 o
   0  10   2        3.85        3.39      0.92 o
   1  10   2        2.43        1.57      1.17 o
   2  10   2        0.94        1.96      0.75 o
  -7  11   2        2.38        1.64      0.55 o
  -6  11   2       19.59       20.95      0.90 o
  -5  11   2        0.19        0.03      0.37 o
  -4  11   2        2.17        2.70      0.73 o
  -3  11   2       16.66       17.38      0.81 o
  -2  11   2       10.58       10.50      0.81 o
  -1  11   2        4.25        4.81      0.82 o
   0  11   2       19.41       21.66      1.80 o
   1 -12   3        0.39        0.31      0.53 o
   2 -12   3        0.40        0.56      0.41 o
   3 -12   3        0.52        1.01      0.39 o
   4 -12   3        7.22        7.21      0.52 o
  -2 -11   3       16.32       17.54      1.60 o
  -1 -11   3        8.34        8.74      0.76 o
   0 -11   3        4.44        3.99      0.56 o
   1 -11   3        4.57        4.06      0.51 o
   2 -11   3        0.89        1.14      0.38 o
   3 -11   3        3.91        3.98      0.42 o
   4 -11   3       19.86       18.45      0.69 o
   5 -11   3        0.93        0.63      0.25 o
   6 -11   3        1.24        1.14      0.31 o
  -3 -10   3       15.34       15.69      1.89 o
  -2 -10   3        6.76        6.89      0.69 o
  -1 -10   3       29.42       30.97      1.16 o
   0 -10   3        3.32        2.65      0.45 o
   1 -10   3        1.40        1.44      0.54 o
   2 -10   3       14.85       14.22      0.64 o
   3 -10   3        0.62        0.49      0.26 o
   4 -10   3        3.58        3.81      0.28 o
   5 -10   3        5.82        6.29      0.33 o
   6 -10   3       21.24       20.30      0.92 o
   8 -10   3        3.69        2.14      1.07 o
  -5  -9   3       14.26       15.84      1.27 o
  -4  -9   3        4.41        4.78      1.14 o
  -3  -9   3        4.10        4.15      1.24 o
  -2  -9   3       43.66       48.63      1.46 o
  -1  -9   3       36.09       37.79      1.18 o
   0  -9   3        2.73        2.52      0.39 o
   1  -9   3       12.12       11.88      0.59 o
   2  -9   3        1.11        0.61      0.22 o
   3  -9   3       26.91       28.19      0.98 o
   4  -9   3       40.25       36.11      0.73 o
   5  -9   3        0.72        0.95      0.21 o
   7  -9   3       36.05       36.38      2.38 o
   8  -9   3        1.14        0.97      0.87 o
  -6  -8   3        3.99        4.58      2.14 o
  -5  -8   3        1.70        2.16      0.70 o
  -4  -8   3        0.76        0.61      0.50 o
  -3  -8   3        1.47        1.13      0.41 o
  -2  -8   3        8.87        8.37      0.61 o
  -1  -8   3       44.38       43.85      1.41 o
   0  -8   3       34.33       31.20      0.94 o
   1  -8   3       57.22       52.35      1.07 o
   2  -8   3       10.52       10.43      0.40 o
   3  -8   3      277.29      256.47      3.63 o
   4  -8   3        6.45        6.45      0.29 o
   5  -8   3       25.64       28.03      1.85 o
   6  -8   3       23.23       20.40      1.60 o
   7  -8   3       88.05       92.58      3.93 o
   8  -8   3        0.25       -0.34      0.68 o
   9  -8   3        0.69        0.66      0.35 o
  -7  -7   3        0.14        0.00      0.64 o
  -6  -7   3        9.19        9.45      0.78 o
  -5  -7   3        0.29       -0.14      0.47 o
  -4  -7   3        0.79        0.85      0.39 o
  -3  -7   3       15.92       20.13      0.72 o
  -2  -7   3        2.89        1.94      0.30 o
  -1  -7   3       67.97       65.88      1.50 o
   0  -7   3      175.35      172.59      2.67 o
   1  -7   3        0.43        0.11      0.16 o
   2  -7   3       37.13       40.44      0.81 o
   3  -7   3       23.92       25.42      0.63 o
   4  -7   3       22.17       21.12      0.43 o
   5  -7   3       85.02       80.97      3.30 o
   6  -7   3        0.40        0.78      0.58 o
   7  -7   3        0.85        0.55      0.17 o
   8  -7   3        0.27        0.11      0.16 o
   9  -7   3        3.45        3.62      0.30 o
  -7  -6   3        8.14        8.10      0.89 o
  -6  -6   3        0.05        0.21      0.40 o
  -5  -6   3       33.13       32.90      1.39 o
  -4  -6   3        1.27        1.33      0.27 o
  -3  -6   3       44.11       48.95      1.00 o
  -2  -6   3       62.03       61.57      1.08 o
  -1  -6   3        1.70        2.54      0.20 o
   0  -6   3      175.76      180.39      2.77 o
   1  -6   3      256.78      247.89      5.19 o
   2  -6   3      312.58      306.84      4.41 o
   3  -6   3      281.78      257.53      3.54 o
   4  -6   3      275.63      260.07      7.82 o
   5  -6   3        0.04       -0.10      0.39 o
   6  -6   3      241.59      235.96      4.25 o
   7  -6   3       39.86       42.44      0.83 o
   8  -6   3        0.05        0.07      0.17 o
   9  -6   3        1.54        1.36      0.31 o
  -8  -5   3       14.62       19.62      1.63 o
  -7  -5   3        1.27        0.68      0.70 o
  -6  -5   3        0.62        1.51      0.37 o
  -5  -5   3        1.26        1.60      0.33 o
  -4  -5   3        5.65        4.84      0.35 o
  -3  -5   3       16.74       19.37      0.56 o
  -2  -5   3       14.88       15.70      0.41 o
  -1  -5   3      116.37      122.82      1.55 o
   0  -5   3       22.34       18.92      0.35 o
   1  -5   3       45.99       54.05      0.73 o
   2  -5   3      441.76      482.21      4.84 o
   3  -5   3      138.22      130.18      4.18 o
   4  -5   3        8.06        6.80      0.83 o
   5  -5   3        0.11        0.11      0.08 o
   6  -5   3        4.68        4.49      0.20 o
   7  -5   3       14.80       15.22      0.44 o
   8  -5   3        4.77        5.10      0.38 o
   9  -5   3        1.29        1.13      0.32 o
  10  -5   3        0.07        0.33      0.32 o
  -9  -4   3        0.10        0.88      0.92 o
  -8  -4   3        1.70        1.90      0.52 o
  -7  -4   3        6.22        4.49      0.57 o
  -6  -4   3        9.86        8.84      0.54 o
  -5  -4   3       29.75       29.70      0.85 o
  -4  -4   3      455.35      485.25      5.54 o
  -3  -4   3        2.06        1.45      0.19 o
  -2  -4   3      106.01      101.73      1.34 o
  -1  -4   3      213.22      229.59      2.31 o
   0  -4   3      927.55      981.26     11.69 o
   1  -4   3       80.46       87.94      1.20 o
   2  -4   3      416.48      472.51      5.11 o
   3  -4   3       84.96       92.46      2.33 o
   4  -4   3      339.06      339.58      3.45 o
   5  -4   3        4.27        3.68      0.19 o
   6  -4   3      171.08      171.88      2.43 o
   7  -4   3        9.84        8.96      0.37 o
   8  -4   3        0.81        0.25      0.24 o
   9  -4   3        4.64        4.89      0.50 o
  10  -4   3        1.57        1.27      0.46 o
  -9  -3   3        1.72        1.06      1.29 o
  -8  -3   3        0.03        0.36      0.51 o
  -7  -3   3       60.38       64.43      1.62 o
  -6  -3   3       36.01       30.72      0.80 o
  -5  -3   3       52.83       56.97      0.98 o
  -4  -3   3        2.73        1.94      0.19 o
  -3  -3   3      236.25      231.60      2.55 o
  -2  -3   3      150.56      151.54      1.60 o
  -1  -3   3        1.40        1.22      0.13 o
   0  -3   3     4350.67     4542.09     52.74 o
   1  -3   3      104.15      115.91      1.23 o
   2  -3   3        0.20        0.16      0.04 o
   3  -3   3       82.67       87.61      0.90 o
   4  -3   3      431.60      466.34      4.72 o
   5  -3   3        6.89        7.59      0.30 o
   6  -3   3       42.04       40.63      1.05 o
   7  -3   3       23.74       21.37      0.59 o
   8  -3   3       39.68       40.43      1.18 o
   9  -3   3        0.09        0.05      0.32 o
  10  -3   3        0.00       -0.04      0.44 o
 -10  -2   3       10.12       13.14      1.18 o
  -9  -2   3        4.35        3.22      0.97 o
  -8  -2   3        7.18        7.03      0.95 o
  -7  -2   3        1.37        0.64      0.36 o
  -6  -2   3       11.63       11.97      0.47 o
  -5  -2   3      399.70      387.88      4.48 o
  -4  -2   3       11.22       10.49      0.34 o
  -3  -2   3      338.08      312.67      3.31 o
  -2  -2   3        0.06        0.47      0.09 o
  -1  -2   3      867.29      847.04      7.43 o
   0  -2   3      764.26      829.07      7.67 o
   1  -2   3      349.20      381.72      3.36 o
   2  -2   3      354.20      366.73      3.47 o
   3  -2   3      154.21      152.98      1.53 o
   4  -2   3       22.94       26.22      0.42 o
   5  -2   3       26.15       28.50      0.67 o
   6  -2   3        8.24        8.35      0.41 o
   7  -2   3       37.65       34.70      1.17 o
   8  -2   3        6.51        6.54      0.53 o
   9  -2   3        9.55       10.57      0.64 o
 -10  -1   3        1.12        1.54      0.70 o
  -9  -1   3        0.22        0.60      0.57 o
  -8  -1   3        1.96        1.80      0.42 o
  -7  -1   3      141.08      144.53      2.40 o
  -6  -1   3      552.80      528.25      6.50 o
  -5  -1   3        3.45        2.32      0.19 o
  -4  -1   3       17.03       16.94      0.38 o
  -3  -1   3      312.96      310.68      3.07 o
  -2  -1   3     1290.29     1344.81     11.29 o
  -1  -1   3      238.12      208.99      1.93 o
   0  -1   3      848.96      851.85      6.75 o
   1  -1   3      239.46      252.82      2.27 o
   2  -1   3      482.12      528.73      5.71 o
   3  -1   3       67.09       63.14      0.78 o
   4  -1   3      182.54      195.47      2.13 o
   5  -1   3       53.33       46.89      0.97 o
   6  -1   3       29.98       27.29      1.73 o
   7  -1   3      164.67      157.66      3.00 o
   8  -1   3       15.55       14.77      0.97 o
   9  -1   3        5.06        5.62      0.62 o
 -10   0   3        0.86        0.51      0.60 o
  -9   0   3        0.03       -0.20      0.38 o
  -8   0   3        0.45        0.71      0.33 o
  -7   0   3       69.73       74.35      1.42 o
  -6   0   3        4.50        2.26      0.21 o
  -5   0   3      170.99      163.36      2.01 o
  -4   0   3        6.45       10.82      0.26 o
  -3   0   3      298.40      295.56      2.90 o
  -2   0   3       80.96       98.30      0.94 o
  -1   0   3       60.52       60.44      0.58 o
   0   0   3      424.95      463.24      3.94 o
   1   0   3        2.95        3.05      0.24 o
   2   0   3      379.52      416.32      4.01 o
   3   0   3       41.74       50.14      0.75 o
   4   0   3       11.27        8.69      0.28 o
   5   0   3       25.40       24.07      0.59 o
   6   0   3       56.11       57.56      1.43 o
   7   0   3        0.49        1.23      0.36 o
   8   0   3        0.04       -0.09      0.37 o
   9   0   3       10.47       10.41      0.78 o
 -11   1   3        0.02        0.58      0.83 o
 -10   1   3        4.69        4.63      0.84 o
  -9   1   3        0.36        0.39      0.38 o
  -8   1   3        3.44        2.77      0.42 o
  -7   1   3      128.45      121.48      2.36 o
  -6   1   3       55.40       49.93      0.97 o
  -5   1   3        4.49        3.62      0.20 o
  -4   1   3       30.59       30.17      0.61 o
  -3   1   3     4562.98     4517.81     41.55 o
  -2   1   3      492.55      547.60      4.66 o
  -1   1   3      123.24      122.53      1.14 o
   0   1   3     3216.91     3139.60     26.39 o
   1   1   3      278.31      289.26      2.69 o
   2   1   3      639.12      687.15      6.96 o
   3   1   3      147.57      164.54      1.87 o
   4   1   3        0.41        1.02      0.15 o
   5   1   3      183.96      172.84      2.68 o
   6   1   3       16.97       16.43      0.77 o
   7   1   3        0.79        0.84      0.38 o
   8   1   3        0.21        0.43      0.40 o
   9   1   3        8.53        8.31      1.26 o
 -11   2   3        3.36        4.48      0.66 o
 -10   2   3        5.61        4.83      0.61 o
  -9   2   3       73.55       69.35      1.74 o
  -8   2   3       24.09       20.66      0.83 o
  -7   2   3        2.84        2.18      0.33 o
  -6   2   3       37.80       39.11      0.64 o
  -5   2   3       53.73       57.16      0.78 o
  -4   2   3      233.76      250.78      2.35 o
  -3   2   3        0.09        0.39      0.07 o
  -2   2   3       50.26       65.04      0.75 o
  -1   2   3       29.82       33.59      0.46 o
   0   2   3        0.48        1.90      0.11 o
   1   2   3      220.83      201.15      2.21 o
   2   2   3        0.40        1.21      0.39 o
   3   2   3       46.11       52.33      0.83 o
   4   2   3      147.58      149.02      2.13 o
   5   2   3       53.34       52.14      1.15 o
   6   2   3      106.99       94.93      2.16 o
   7   2   3        0.67        0.30      0.47 o
   8   2   3        8.72        8.64      0.96 o
 -11   3   3       10.04       11.45      0.72 o
 -10   3   3      126.59      126.71      2.36 o
  -9   3   3       67.84       65.28      1.64 o
  -8   3   3        0.36        0.21      0.27 o
  -7   3   3        7.44       11.84      0.44 o
  -6   3   3       54.26       58.30      0.77 o
  -5   3   3       16.53       19.42      0.36 o
  -4   3   3        0.73        1.65      0.19 o
  -3   3   3      139.60      145.00      1.35 o
  -2   3   3      750.10      789.32      7.46 o
  -1   3   3        2.24        2.68      0.17 o
   0   3   3      434.26      452.98      4.70 o
   1   3   3      405.24      407.67      4.61 o
   2   3   3        1.52        0.73      0.16 o
   3   3   3       75.15       79.13      1.37 o
   4   3   3       71.13       70.13      1.26 o
   5   3   3        5.77        4.58      0.42 o
   6   3   3        3.80        2.62      0.62 o
   7   3   3       11.23        9.14      0.96 o
   8   3   3        0.59        0.31      0.63 o
 -11   4   3       20.27       23.89      0.94 o
 -10   4   3        0.26       -0.38      0.43 o
  -9   4   3       73.12       68.31      1.44 o
  -8   4   3        0.01        0.41      0.25 o
  -7   4   3        0.65        0.60      0.19 o
  -6   4   3       76.62       78.46      1.25 o
  -5   4   3      357.29      358.78      3.80 o
  -4   4   3       11.19       11.40      0.25 o
  -3   4   3       11.16       12.26      0.30 o
  -2   4   3       41.49       40.94      0.54 o
  -1   4   3      836.72      885.02      8.93 o
   0   4   3      112.75      123.10      1.49 o
   1   4   3       16.63       16.95      0.44 o
   2   4   3      619.00      593.91      6.70 o
   3   4   3       82.30       80.24      1.38 o
   4   4   3       18.13       15.92      0.66 o
   5   4   3       12.82       11.12      0.70 o
   6   4   3        6.82        7.90      0.89 o
   7   4   3        4.30        3.50      0.78 o
 -11   5   3       18.36       18.88      0.81 o
 -10   5   3        9.73        9.62      0.58 o
  -9   5   3        8.21        8.58      0.50 o
  -8   5   3        0.04        0.23      0.22 o
  -7   5   3        0.07       -0.01      0.16 o
  -6   5   3       34.42       32.80      0.94 o
  -5   5   3       11.84       12.69      0.39 o
  -4   5   3       10.29        9.71      0.26 o
  -3   5   3       11.64       12.56      0.37 o
  -2   5   3        2.35        3.05      0.18 o
  -1   5   3       20.22       17.59      0.43 o
   0   5   3       84.79       85.15      1.16 o
   1   5   3      120.54      119.50      1.66 o
   2   5   3       77.39       75.16      1.34 o
   3   5   3       38.01       41.11      1.06 o
   4   5   3       13.73       12.27      0.64 o
   5   5   3        8.10        8.28      0.69 o
   6   5   3        9.61        9.31      0.99 o
 -11   6   3        3.58        4.80      0.68 o
 -10   6   3        0.27        0.09      0.32 o
  -9   6   3        9.00       11.77      0.57 o
  -8   6   3        9.41       10.46      0.49 o
  -7   6   3        0.24        0.13      0.19 o
  -6   6   3        0.02        0.12      0.17 o
  -5   6   3       77.11       74.29      1.36 o
  -4   6   3       28.26       23.50      0.65 o
  -3   6   3       63.61       64.36      1.25 o
  -2   6   3        0.91        1.21      0.19 o
  -1   6   3      123.24      130.27      1.89 o
   0   6   3        3.22        3.35      0.41 o
   1   6   3        0.00        0.18      0.19 o
   2   6   3       17.41       17.71      0.74 o
   3   6   3        7.19        7.29      0.53 o
   4   6   3        2.17        1.05      0.53 o
   5   6   3        0.08       -0.15      0.42 o
   6   6   3        9.20        8.79      1.51 o
 -10   7   3       10.92       11.03      0.59 o
  -9   7   3       22.22       24.23      0.81 o
  -8   7   3       97.91       94.81      1.74 o
  -7   7   3        3.56        2.91      0.31 o
  -6   7   3       35.39       32.69      1.16 o
  -5   7   3       33.49       29.76      0.83 o
  -4   7   3        4.54        4.51      0.34 o
  -3   7   3       99.75       87.40      1.61 o
  -2   7   3        0.00        0.00      0.23 o
  -1   7   3       18.74       19.45      0.76 o
   0   7   3        3.83        3.33      0.53 o
   1   7   3        4.09        4.08      0.43 o
   2   7   3        2.09        4.25      0.54 o
   3   7   3       29.11       28.22      1.12 o
   4   7   3        2.67        0.97      0.90 o
   5   7   3        0.42       -0.26      0.62 o
 -10   8   3        1.01        0.84      0.35 o
  -9   8   3        4.18        5.60      0.45 o
  -8   8   3       17.08       17.49      0.79 o
  -7   8   3       25.06       25.34      0.85 o
  -6   8   3        3.86        4.48      0.42 o
  -5   8   3       10.66       10.99      0.51 o
  -4   8   3        2.02        1.68      0.35 o
  -3   8   3       50.86       50.97      1.18 o
  -2   8   3        6.40        6.15      0.53 o
  -1   8   3       37.61       36.31      1.37 o
   0   8   3        6.84        6.76      0.62 o
   1   8   3        0.35       -0.48      0.83 o
   2   8   3        0.77        0.32      0.52 o
   3   8   3        1.52        0.24      0.62 o
   4   8   3        2.71        2.38      1.12 o
  -9   9   3        0.26        0.24      0.33 o
  -8   9   3       22.80       22.26      0.85 o
  -7   9   3       19.94       22.43      0.85 o
  -6   9   3        4.68        4.23      0.46 o
  -5   9   3        0.67        0.56      0.28 o
  -4   9   3      167.06      162.96      3.15 o
  -3   9   3       92.06       91.25      1.83 o
  -2   9   3        8.78        8.70      0.56 o
  -1   9   3        8.19        8.81      0.69 o
   0   9   3        7.48        7.24      0.82 o
   1   9   3        3.68        2.58      0.72 o
   2   9   3        0.11        0.59      0.62 o
   3   9   3        0.86        1.39      0.72 o
  -8  10   3        1.18        1.12      0.38 o
  -7  10   3       28.38       26.12      1.21 o
  -6  10   3        0.02        0.20      0.35 o
  -5  10   3        1.84        1.73      0.41 o
  -4  10   3        3.71        3.55      0.50 o
  -3  10   3       26.65       25.26      0.93 o
  -2  10   3        3.87        4.64      0.52 o
  -1  10   3        7.09        6.91      0.69 o
   0  10   3       10.91       12.01      1.06 o
   1  10   3        0.12       -0.59      0.59 o
  -6  11   3        8.28        9.11      0.67 o
  -5  11   3        8.64        7.46      0.65 o
  -4  11   3       11.36       10.01      1.68 o
  -3  11   3       19.33       19.92      0.90 o
  -2  11   3        0.03       -0.18      0.39 o
  -1  11   3        4.97        4.91      1.12 o
   1 -12   4        1.83        1.80      0.60 o
   2 -12   4        0.07       -0.27      0.35 o
   3 -12   4        3.02        3.89      0.48 o
   4 -12   4        1.68        1.26      0.43 o
  -2 -11   4        0.79       -0.44      0.78 o
  -1 -11   4        0.44        0.78      0.46 o
   0 -11   4        0.03       -0.08      0.36 o
   1 -11   4        5.83        4.98      0.69 o
   2 -11   4        4.18        3.51      0.63 o
   3 -11   4        3.03        2.70      0.38 o
   4 -11   4       13.08       12.65      0.56 o
   5 -11   4       34.88       34.97      1.10 o
  -3 -10   4        0.64        1.36      0.78 o
  -2 -10   4       19.12       20.94      1.03 o
  -1 -10   4        2.42        2.89      0.50 o
   0 -10   4        2.01        0.52      0.35 o
   1 -10   4        4.05        4.59      0.47 o
   2 -10   4       17.94       18.46      0.73 o
   3 -10   4        6.13        5.84      0.36 o
   4 -10   4        0.04       -0.17      0.20 o
   5 -10   4       12.77       15.63      0.62 o
  -5  -9   4       22.51       26.15      1.56 o
  -4  -9   4        0.24        0.10      1.02 o
  -3  -9   4        0.89        0.30      0.58 o
  -2  -9   4       33.48       32.50      1.16 o
  -1  -9   4        0.47        0.22      0.31 o
   0  -9   4        0.76        0.40      0.36 o
   1  -9   4        1.71        1.83      0.33 o
   2  -9   4       41.48       38.95      0.88 o
   3  -9   4        0.01        0.09      0.18 o
   4  -9   4       26.83       26.30      0.55 o
   6  -9   4        0.00        0.29      0.78 o
   7  -9   4        0.42        1.89      0.92 o
   8  -9   4        7.58        9.71      1.46 o
  -6  -8   4       17.50       17.39      2.14 o
  -5  -8   4        0.64        0.85      0.75 o
  -4  -8   4       16.09       16.57      1.08 o
  -3  -8   4        0.30       -0.23      0.33 o
  -2  -8   4        2.13        1.99      0.39 o
  -1  -8   4        2.39        3.15      0.44 o
   0  -8   4       47.37       46.93      1.20 o
   1  -8   4       15.65       15.29      0.53 o
   2  -8   4       39.52       38.65      0.80 o
   3  -8   4       27.04       24.67      0.54 o
   4  -8   4       17.93       14.20      0.41 o
   5  -8   4       67.54       75.34      3.30 o
   6  -8   4       62.51       60.04      2.91 o
   7  -8   4       43.60       41.73      2.48 o
   8  -8   4        0.23        0.39      0.83 o
  -7  -7   4        4.47        4.32      1.17 o
  -6  -7   4        7.43        8.39      0.75 o
  -5  -7   4        0.60        0.16      0.40 o
  -4  -7   4       32.68       34.15      1.15 o
  -3  -7   4        0.65        0.50      0.33 o
  -2  -7   4       65.55       65.89      1.56 o
  -1  -7   4      104.81       99.53      2.01 o
   0  -7   4       29.71       30.36      0.99 o
   1  -7   4      168.11      162.35      2.46 o
   2  -7   4       35.81       28.63      0.55 o
   3  -7   4       35.52       34.36      0.56 o
   4  -7   4        1.44        0.29      0.49 o
   5  -7   4       38.09       33.56      1.94 o
   6  -7   4        8.01        6.27      1.07 o
   7  -7   4        0.76        0.48      0.17 o
   8  -7   4        0.00       -0.08      0.21 o
   9  -7   4        5.17        6.56      0.93 o
  -8  -6   4       12.96       13.72      1.13 o
  -7  -6   4       13.01       13.97      1.14 o
  -6  -6   4        4.50        5.96      0.63 o
  -5  -6   4        9.67       10.39      0.68 o
  -4  -6   4       25.66       27.11      0.75 o
  -3  -6   4        0.46        1.38      0.23 o
  -2  -6   4        0.43        0.42      0.17 o
  -1  -6   4      631.12      634.44      7.26 o
   0  -6   4      509.01      532.47      5.97 o
   1  -6   4       10.36       10.18      0.33 o
   2  -6   4      211.20      217.58      3.15 o
   3  -6   4        1.91        3.17      0.26 o
   4  -6   4        0.46        0.39      0.44 o
   5  -6   4        0.05       -0.10      0.49 o
   6  -6   4        2.33        1.55      0.14 o
   7  -6   4        1.66        1.20      0.22 o
   8  -6   4        5.01        5.15      0.29 o
   9  -6   4        2.40        3.11      0.39 o
  -8  -5   4        2.14        2.32      0.72 o
  -7  -5   4        6.96        7.24      0.73 o
  -6  -5   4       10.58       10.72      0.96 o
  -5  -5   4        0.37        0.08      0.27 o
  -4  -5   4        7.80        9.10      0.42 o
  -3  -5   4        1.34        0.37      0.18 o
  -2  -5   4      111.10      108.65      1.65 o
  -1  -5   4       33.62       33.94      0.56 o
   0  -5   4       17.60       17.49      0.40 o
   1  -5   4       19.27       16.75      0.36 o
   2  -5   4      164.66      189.65      2.40 o
   3  -5   4      415.08      423.63      4.27 o
   4  -5   4       80.73       82.62      0.92 o
   5  -5   4       35.39       33.60      0.55 o
   6  -5   4        0.29        0.36      0.13 o
   7  -5   4        1.58        2.52      0.23 o
   8  -5   4       10.41       10.43      0.47 o
   9  -5   4        0.02        0.17      0.29 o
  -9  -4   4        0.00       -0.07      0.65 o
  -8  -4   4        0.20        0.45      0.45 o
  -7  -4   4      216.78      232.61      3.71 o
  -6  -4   4        6.19        6.60      0.50 o
  -5  -4   4       27.13       24.89      1.01 o
  -4  -4   4        0.96        1.78      0.22 o
  -3  -4   4       23.14       24.43      0.50 o
  -2  -4   4       19.17       21.76      0.43 o
  -1  -4   4        9.95       10.40      0.28 o
   0  -4   4      152.69      156.30      2.26 o
   1  -4   4       46.72       55.32      0.72 o
   2  -4   4       13.34       14.39      0.25 o
   3  -4   4      293.52      315.46      3.27 o
   4  -4   4       20.52       22.07      0.35 o
   5  -4   4       10.57       10.36      0.34 o
   6  -4   4       66.70       64.81      1.06 o
   7  -4   4        9.68        9.98      0.43 o
   8  -4   4        0.10       -0.05      0.26 o
   9  -4   4       12.05       12.81      0.62 o
  -9  -3   4        0.62        0.73      0.62 o
  -8  -3   4        5.08        4.53      0.64 o
  -7  -3   4        5.40        6.13      0.53 o
  -6  -3   4       26.53       25.83      1.06 o
  -5  -3   4        0.00        0.06      0.20 o
  -4  -3   4      123.73      113.44      1.54 o
  -3  -3   4      935.95      930.93      9.45 o
  -2  -3   4      685.81      703.86      7.14 o
  -1  -3   4       51.29       47.56      0.60 o
   0  -3   4        0.15        0.12      0.06 o
   1  -3   4       42.13       56.02      0.63 o
   2  -3   4      475.59      528.01      5.29 o
   3  -3   4        0.00       -0.01      0.08 o
   4  -3   4        2.31        2.47      0.14 o
   5  -3   4      230.71      223.12      3.03 o
   6  -3   4       12.14       11.72      0.42 o
   7  -3   4        5.15        5.00      0.38 o
   8  -3   4        2.76        1.76      0.34 o
   9  -3   4        2.64        3.39      0.44 o
 -10  -2   4        1.98        2.74      0.90 o
  -9  -2   4        2.93        1.94      0.67 o
  -8  -2   4        4.79        4.70      0.70 o
  -7  -2   4      120.90      126.55      1.99 o
  -6  -2   4      102.32      103.66      1.66 o
  -5  -2   4       64.15       59.11      0.97 o
  -4  -2   4       50.12       46.00      0.78 o
  -3  -2   4      246.26      263.89      2.85 o
  -2  -2   4       76.08       81.35      0.93 o
  -1  -2   4      493.87      531.38      5.06 o
   0  -2   4      595.74      622.90      5.53 o
   1  -2   4       21.28       21.75      0.37 o
   2  -2   4      119.69      121.56      1.16 o
   3  -2   4       31.67       29.71      0.42 o
   4  -2   4       74.15       75.01      0.94 o
   5  -2   4        1.03        1.00      0.21 o
   6  -2   4        4.70        3.68      0.33 o
   7  -2   4       49.56       46.64      1.24 o
   8  -2   4        0.98        0.66      0.32 o
   9  -2   4        2.68        2.87      0.45 o
 -10  -1   4        0.03       -0.06      0.64 o
  -9  -1   4       16.01       17.53      2.94 o
  -8  -1   4       13.02       14.77      0.81 o
  -7  -1   4       30.41       27.30      0.73 o
  -6  -1   4      472.79      461.64      5.75 o
  -5  -1   4      183.87      179.82      2.09 o
  -4  -1   4      250.63      242.94      2.66 o
  -3  -1   4      788.93      777.56      7.42 o
  -2  -1   4      140.84      136.87      1.44 o
  -1  -1   4       59.21       62.58      0.77 o
   0  -1   4      418.84      440.59      3.76 o
   1  -1   4      556.88      610.55      5.44 o
   2  -1   4       22.40       24.19      0.37 o
   3  -1   4       11.05       11.36      0.28 o
   4  -1   4        5.10        6.95      0.24 o
   5  -1   4      277.69      262.52      4.91 o
   6  -1   4       26.15       27.22      0.90 o
   7  -1   4        8.97        9.50      0.60 o
   8  -1   4       47.85       47.29      1.42 o
   9  -1   4       11.16       13.71      0.87 o
 -10   0   4        0.62       -0.40      0.58 o
  -9   0   4        0.65        1.13      0.44 o
  -8   0   4        9.89       10.44      0.65 o
  -7   0   4       12.21       11.20      0.55 o
  -6   0   4        3.26        3.90      0.34 o
  -5   0   4       27.19       27.30      0.51 o
  -4   0   4       73.57       67.75      0.90 o
  -3   0   4       95.23      101.25      1.11 o
  -2   0   4      397.25      414.82      4.01 o
  -1   0   4       68.43       77.87      0.79 o
   0   0   4      102.61       98.45      0.99 o
   1   0   4       82.78       87.44      0.98 o
   2   0   4       15.85       13.56      0.29 o
   3   0   4        3.90        4.65      0.20 o
   4   0   4       97.89      109.41      1.76 o
   5   0   4       40.64       37.33      1.05 o
   6   0   4       76.78       74.50      1.73 o
   7   0   4       49.17       43.73      1.33 o
   8   0   4        0.19        0.15      0.41 o
   9   0   4       22.91       23.41      1.38 o
 -11   1   4        1.00        1.48      0.97 o
 -10   1   4       88.38       94.88      2.68 o
  -9   1   4       38.56       41.07      1.30 o
  -8   1   4        1.09        1.78      0.38 o
  -7   1   4       33.87       30.00      0.95 o
  -6   1   4       49.03       50.69      0.92 o
  -5   1   4       37.77       37.64      0.65 o
  -4   1   4       12.89       14.66      0.31 o
  -3   1   4      558.42      593.44      5.67 o
  -2   1   4      177.23      172.31      2.02 o
  -1   1   4       20.12       15.46      0.28 o
   0   1   4      615.83      626.40      5.97 o
   1   1   4      369.97      402.71      4.19 o
   2   1   4      530.45      546.97      5.64 o
   3   1   4        9.77        8.98      0.30 o
   4   1   4        3.50        2.99      0.27 o
   5   1   4        0.12        0.21      0.31 o
   6   1   4        2.45        2.32      0.43 o
   7   1   4        2.66        2.00      0.47 o
   8   1   4        2.30        1.72      0.65 o
 -11   2   4       24.76       25.01      1.15 o
 -10   2   4        0.37        0.80      0.44 o
  -9   2   4       54.71       57.14      1.55 o
  -8   2   4       23.55       22.88      1.17 o
  -7   2   4       16.01       24.49      0.83 o
  -6   2   4       32.58       27.97      0.61 o
  -5   2   4        0.37        0.43      0.12 o
  -4   2   4      161.68      155.76      1.46 o
  -3   2   4        0.07        0.07      0.07 o
  -2   2   4      920.34      950.23      8.45 o
  -1   2   4     1148.17     1310.16     13.12 o
   0   2   4      232.76      262.32      2.83 o
   1   2   4      313.28      338.12      3.39 o
   2   2   4      800.20      797.85      7.68 o
   3   2   4      161.78      160.93      2.25 o
   4   2   4       48.13       43.62      0.90 o
   5   2   4       10.76       10.58      0.62 o
   6   2   4        8.16        7.22      1.04 o
   7   2   4        2.08        1.75      0.62 o
   8   2   4        2.38        2.91      0.76 o
 -11   3   4        0.03        0.25      0.39 o
 -10   3   4       45.51       49.65      1.30 o
  -9   3   4       11.56       10.99      0.58 o
  -8   3   4       19.52       15.86      0.62 o
  -7   3   4       10.24        6.60      0.39 o
  -6   3   4      169.48      171.30      2.11 o
  -5   3   4       64.64       63.33      0.81 o
  -4   3   4        0.15        0.11      0.08 o
  -3   3   4      298.15      288.43      4.07 o
  -2   3   4      221.39      224.73      2.30 o
  -1   3   4        3.49        4.38      0.20 o
   0   3   4        3.85        3.78      0.19 o
   1   3   4       62.19       61.42      0.89 o
   2   3   4        2.59        3.03      0.24 o
   3   3   4       38.82       41.24      1.37 o
   4   3   4       48.12       44.65      1.04 o
   5   3   4        8.10        7.07      0.57 o
   6   3   4        0.93        0.80      0.55 o
   7   3   4        0.39       -0.07      0.58 o
 -11   4   4       48.27       49.44      1.35 o
 -10   4   4       13.27       14.67      0.70 o
  -9   4   4       23.34       23.76      0.80 o
  -8   4   4       19.13       15.18      0.61 o
  -7   4   4        3.36        7.33      0.50 o
  -6   4   4       21.09       18.50      0.52 o
  -5   4   4        0.27        0.98      0.29 o
  -4   4   4      243.04      239.97      2.98 o
  -3   4   4      374.31      379.09      3.54 o
  -2   4   4      366.17      361.57      4.12 o
  -1   4   4      216.11      202.68      2.16 o
   0   4   4        1.97        3.69      0.21 o
   1   4   4       19.89       20.96      0.53 o
   2   4   4      471.16      467.27      5.40 o
   3   4   4       17.42       15.82      0.64 o
   4   4   4        3.26        2.94      0.41 o
   5   4   4        0.15        0.61      0.40 o
   6   4   4        3.77        3.99      0.77 o
   7   4   4        0.04       -0.10      0.65 o
 -11   5   4        8.66        8.62      0.73 o
 -10   5   4       33.07       33.94      1.01 o
  -9   5   4       18.68       20.62      0.73 o
  -8   5   4       12.25       12.08      0.54 o
  -7   5   4        0.76        0.87      0.24 o
  -6   5   4       19.43       16.43      0.72 o
  -5   5   4       31.43       34.95      0.73 o
  -4   5   4      126.10      119.33      1.37 o
  -3   5   4      142.01      138.57      1.65 o
  -2   5   4        2.40        2.70      0.30 o
  -1   5   4      129.73      133.53      1.55 o
   0   5   4       46.07       48.42      1.03 o
   1   5   4      227.06      224.54      3.08 o
   2   5   4       13.72       12.64      0.79 o
   3   5   4        2.78        2.46      0.39 o
   4   5   4       18.54       17.79      1.37 o
   5   5   4        6.50        8.71      0.73 o
   6   5   4        8.28        8.76      1.03 o
 -10   6   4        2.51        1.86      0.53 o
  -9   6   4        0.54        0.41      0.29 o
  -8   6   4        4.97        3.86      0.50 o
  -7   6   4        0.06        0.22      0.22 o
  -6   6   4       11.63       11.60      0.49 o
  -5   6   4      133.35      126.18      2.12 o
  -4   6   4      336.29      329.66      4.32 o
  -3   6   4       17.90       17.51      0.58 o
  -2   6   4        1.78        1.28      0.21 o
  -1   6   4      158.34      153.46      2.05 o
   0   6   4        7.83        7.53      0.41 o
   1   6   4       69.34       70.29      1.33 o
   2   6   4       18.24       16.87      0.71 o
   3   6   4       49.41       49.53      1.29 o
   4   6   4        0.65        1.09      0.48 o
   5   6   4        0.14        0.97      0.66 o
 -10   7   4        0.21        0.02      0.33 o
  -9   7   4       33.67       36.57      1.00 o
  -8   7   4       16.23       14.96      0.62 o
  -7   7   4       16.40       15.94      0.62 o
  -6   7   4       56.97       53.66      1.35 o
  -5   7   4       87.80       83.16      1.58 o
  -4   7   4       30.41       30.21      0.96 o
  -3   7   4       81.61       81.39      1.81 o
  -2   7   4       24.71       22.02      0.75 o
  -1   7   4       37.10       36.73      0.89 o
   0   7   4       66.99       63.97      1.40 o
   1   7   4        0.01       -0.33      0.33 o
   2   7   4        9.14        8.46      0.70 o
   3   7   4        0.19        0.03      0.46 o
   4   7   4        7.12        8.28      0.95 o
 -10   8   4        1.00        0.98      0.40 o
  -9   8   4        2.73        1.98      0.39 o
  -8   8   4       14.21       14.34      0.80 o
  -7   8   4        1.06        0.77      0.32 o
  -6   8   4       10.93       10.52      0.93 o
  -5   8   4       56.60       59.97      1.32 o
  -4   8   4       71.61       70.00      1.69 o
  -3   8   4        9.73        8.97      0.60 o
  -2   8   4        0.36        0.80      0.30 o
  -1   8   4        0.24        0.37      0.30 o
   0   8   4        0.07        0.09      0.46 o
   1   8   4       13.09       10.85      0.93 o
   2   8   4        0.00       -0.51      0.51 o
   3   8   4        2.60        2.33      1.07 o
  -9   9   4       14.63       15.01      0.77 o
  -8   9   4        4.74        3.98      0.49 o
  -7   9   4       44.13       43.60      1.27 o
  -6   9   4        5.17        5.94      0.72 o
  -5   9   4        0.09       -0.09      0.29 o
  -4   9   4        8.96        7.45      0.61 o
  -3   9   4       21.54       19.24      0.90 o
  -2   9   4        5.84        6.30      0.54 o
  -1   9   4       18.87       18.18      1.38 o
   0   9   4        0.00       -0.12      0.55 o
   1   9   4        2.32        3.20      1.02 o
   2   9   4        0.90        0.51      0.95 o
  -8  10   4       13.79       14.63      1.15 o
  -7  10   4       11.04       11.12      0.71 o
  -6  10   4        1.97        1.69      0.44 o
  -5  10   4        0.09        0.18      0.32 o
  -4  10   4       14.43       16.11      1.24 o
  -3  10   4        6.69        6.51      0.77 o
  -2  10   4        0.07       -0.14      0.38 o
  -1  10   4        1.20        0.99      0.64 o
   0  10   4        0.50        0.84      0.67 o
  -6  11   4        0.51       -0.34      0.50 o
  -5  11   4        1.07        0.68      0.83 o
  -4  11   4        7.64        6.93      0.87 o
  -3  11   4        0.34        0.23      0.58 o
   2 -12   5        0.72        0.50      0.39 o
   3 -12   5        0.29       -0.05      0.33 o
  -2 -11   5        4.28        5.23      0.87 o
  -1 -11   5        5.62        6.95      1.17 o
   0 -11   5        0.16        0.09      0.39 o
   1 -11   5        1.76        2.07      0.48 o
   2 -11   5        1.97        0.86      0.36 o
   3 -11   5        0.74        0.55      0.31 o
   4 -11   5        0.40        0.03      0.29 o
   5 -11   5       25.21       25.25      0.82 o
  -3 -10   5        2.85        2.55      0.68 o
  -2 -10   5       11.02       11.58      0.79 o
  -1 -10   5        6.63        6.74      0.67 o
   0 -10   5        0.45        1.05      0.38 o
   1 -10   5        0.05       -0.12      0.28 o
   2 -10   5        0.50        0.37      0.28 o
   3 -10   5       27.71       30.82      0.75 o
   4 -10   5       58.75       55.40      1.17 o
  -5  -9   5        1.68        0.61      0.68 o
  -4  -9   5        1.65        0.63      0.56 o
  -3  -9   5        8.63        8.92      0.73 o
  -2  -9   5        0.84        1.20      0.41 o
  -1  -9   5       79.20       75.84      1.81 o
   0  -9   5        0.26        0.15      0.28 o
   1  -9   5       10.30       12.53      0.60 o
   2  -9   5       19.71       19.77      0.59 o
   3  -9   5        0.96        0.43      0.18 o
   4  -9   5        4.66        5.66      0.30 o
   6  -9   5        0.00       -0.63      0.73 o
   7  -9   5       20.60       24.09      2.04 o
  -6  -8   5        6.46        6.63      0.95 o
  -5  -8   5        0.73        0.98      0.63 o
  -4  -8   5       26.49       28.10      1.72 o
  -3  -8   5       15.92       14.54      1.05 o
  -2  -8   5       62.94       66.83      2.22 o
  -1  -8   5        1.98        1.57      0.34 o
   0  -8   5      117.08      113.38      2.22 o
   1  -8   5        4.62        4.51      0.31 o
   2  -8   5       20.60       21.40      0.57 o
   3  -8   5       10.77        9.37      0.36 o
   4  -8   5        0.00       -0.11      0.11 o
   5  -8   5        0.97        1.41      0.78 o
   6  -8   5       12.20       10.83      1.36 o
   7  -8   5        5.71        6.27      1.26 o
   8  -8   5        7.37        8.65      1.46 o
  -7  -7   5        0.36       -0.39      0.87 o
  -6  -7   5        0.50        0.33      0.57 o
  -5  -7   5       11.67       10.95      0.91 o
  -4  -7   5       45.34       44.66      1.38 o
  -3  -7   5        8.34        8.84      0.60 o
  -2  -7   5        5.32        5.61      0.48 o
  -1  -7   5        3.41        3.29      0.37 o
   0  -7   5       76.00       74.86      1.36 o
   1  -7   5      135.60      128.28      2.64 o
   2  -7   5       59.68       61.23      1.07 o
   3  -7   5       94.36       81.72      1.43 o
   4  -7   5       17.15       16.69      0.52 o
   5  -7   5        1.61        0.97      0.58 o
   6  -7   5        1.88        1.07      0.68 o
   7  -7   5        5.34        5.65      0.85 o
   8  -7   5       13.89       15.14      0.59 o
  -8  -6   5        0.17       -0.23      0.68 o
  -7  -6   5       11.88       11.16      0.99 o
  -6  -6   5        6.70        5.70      0.62 o
  -5  -6   5       20.08       19.93      0.89 o
  -4  -6   5        2.09        1.07      0.31 o
  -3  -6   5        5.24        4.73      0.38 o
  -2  -6   5        3.28        4.42      0.68 o
  -1  -6   5        1.45        1.55      0.21 o
   0  -6   5      741.12      733.83      9.96 o
   1  -6   5        2.67        3.93      0.22 o
   2  -6   5       19.66       18.73      0.47 o
   3  -6   5        7.70        9.79      0.27 o
   4  -6   5        0.40        0.82      0.15 o
   5  -6   5        4.09        4.85      0.19 o
   6  -6   5        1.57        1.46      0.16 o
   7  -6   5        0.06       -0.02      0.18 o
   8  -6   5        0.00        0.18      0.22 o
   9  -6   5        0.64        0.36      0.37 o
  -8  -5   5        0.01        0.73      0.58 o
  -7  -5   5        6.35        5.79      0.58 o
  -6  -5   5        5.32        4.17      0.47 o
  -5  -5   5       51.75       51.77      1.21 o
  -4  -5   5        0.68        0.53      0.22 o
  -3  -5   5       15.77       15.12      0.50 o
  -2  -5   5       18.98       18.50      0.46 o
  -1  -5   5       79.19       83.20      1.27 o
   0  -5   5        9.31       10.28      0.27 o
   1  -5   5       22.70       24.18      0.51 o
   2  -5   5       51.48       61.26      0.80 o
   3  -5   5        5.62        7.30      0.24 o
   4  -5   5       64.26       66.28      0.82 o
   5  -5   5        0.56        0.92      0.20 o
   6  -5   5        9.37       10.27      0.48 o
   7  -5   5        7.49        7.64      0.35 o
   8  -5   5        2.17        2.54      0.43 o
   9  -5   5        0.03        0.00      0.28 o
  -9  -4   5        2.72        3.49      0.82 o
  -8  -4   5        4.83        5.16      0.85 o
  -7  -4   5      139.50      135.88      2.46 o
  -6  -4   5       51.93       54.61      1.28 o
  -5  -4   5       43.15       39.33      0.89 o
  -4  -4   5       77.19       73.21      1.25 o
  -3  -4   5      244.38      227.93      2.58 o
  -2  -4   5       98.32       93.07      1.10 o
  -1  -4   5      597.01      625.39      6.35 o
   0  -4   5       74.91       80.45      1.16 o
   1  -4   5      383.53      393.44      4.02 o
   2  -4   5        4.44        3.18      0.15 o
   3  -4   5       38.42       39.46      0.54 o
   4  -4   5        0.52        1.50      0.14 o
   5  -4   5        8.39        8.56      0.32 o
   6  -4   5        1.34        1.70      0.22 o
   7  -4   5        1.27        1.42      0.28 o
   8  -4   5        1.12        1.22      0.32 o
   9  -4   5        0.02       -0.18      0.32 o
  -9  -3   5        9.91       10.62      1.02 o
  -8  -3   5       37.83       38.96      1.31 o
  -7  -3   5       16.35       15.74      0.79 o
  -6  -3   5       13.36       10.61      0.77 o
  -5  -3   5      519.31      501.65      5.75 o
  -4  -3   5       37.01       35.33      0.68 o
  -3  -3   5      525.36      529.28      5.51 o
  -2  -3   5      488.76      479.78      4.95 o
  -1  -3   5       53.44       54.71      0.87 o
   0  -3   5        7.07        5.71      0.19 o
   1  -3   5       54.46       59.25      0.64 o
   2  -3   5      124.76      149.34      1.63 o
   3  -3   5       24.63       20.86      0.46 o
   4  -3   5       29.26       27.25      0.52 o
   5  -3   5       99.87       94.56      1.44 o
   6  -3   5        6.76        5.15      0.37 o
   7  -3   5        0.45        0.16      0.26 o
   8  -3   5       25.19       27.12      0.87 o
   9  -3   5        4.63        4.39      0.63 o
 -10  -2   5       27.17       34.79      1.76 o
  -9  -2   5       18.23       17.39      1.18 o
  -8  -2   5        0.12       -0.31      0.31 o
  -7  -2   5       61.12       59.67      1.32 o
  -6  -2   5      211.13      198.18      2.78 o
  -5  -2   5       53.85       52.81      0.92 o
  -4  -2   5        7.63       10.00      0.34 o
  -3  -2   5      200.29      210.03      2.34 o
  -2  -2   5      301.50      299.82      2.79 o
  -1  -2   5      445.65      489.00      4.70 o
   0  -2   5      419.80      464.88      4.42 o
   1  -2   5       12.57       11.01      0.24 o
   2  -2   5      184.56      191.25      2.25 o
   3  -2   5      333.82      349.19      3.61 o
   4  -2   5        0.19        0.16      0.13 o
   5  -2   5        4.13        3.86      0.29 o
   6  -2   5        7.58        6.17      0.41 o
   7  -2   5      114.86      111.22      2.04 o
   8  -2   5        2.69        2.96      0.47 o
   9  -2   5       10.22       10.93      0.83 o
 -10  -1   5        0.50        1.21      0.65 o
  -9  -1   5       67.67       68.82      3.11 o
  -8  -1   5        0.06        0.25      0.31 o
  -7  -1   5        0.09        0.08      0.19 o
  -6  -1   5        2.16        2.23      0.26 o
  -5  -1   5      280.36      278.86      3.32 o
  -4  -1   5       34.48       33.22      0.62 o
  -3  -1   5      318.39      336.28      3.31 o
  -2  -1   5      351.47      352.51      3.70 o
  -1  -1   5        0.02        0.12      0.09 o
   0  -1   5       55.59       59.26      0.67 o
   1  -1   5       43.89       39.04      0.52 o
   2  -1   5      172.37      195.46      1.88 o
   3  -1   5      216.98      204.81      2.26 o
   4  -1   5        0.01       -0.18      0.18 o
   5  -1   5        4.12        3.83      0.38 o
   6  -1   5       22.68       23.68      0.98 o
   7  -1   5        0.00       -0.15      0.33 o
   8  -1   5       14.82       13.63      0.81 o
 -10   0   5        3.16        2.78      0.72 o
  -9   0   5       11.89       12.22      1.29 o
  -8   0   5       30.41       28.71      1.05 o
  -7   0   5        4.92        4.33      0.43 o
  -6   0   5      267.16      234.37      3.13 o
  -5   0   5      335.07      308.46      3.36 o
  -4   0   5       91.95       89.15      1.14 o
  -3   0   5       62.97       71.16      0.93 o
  -2   0   5      233.57      237.26      2.56 o
  -1   0   5       28.29       29.32      0.45 o
   0   0   5      746.74      795.11      7.47 o
   1   0   5      170.89      186.65      1.83 o
   2   0   5        1.25        2.39      0.16 o
   3   0   5       44.34       44.23      0.70 o
   4   0   5       49.96       51.22      1.04 o
   5   0   5       14.33       12.10      0.62 o
   6   0   5        4.30        4.66      0.49 o
   7   0   5       57.10       54.94      1.57 o
   8   0   5        0.23        0.57      0.44 o
 -11   1   5        4.01        3.92      0.79 o
 -10   1   5       28.73       29.86      1.23 o
  -9   1   5       43.86       45.06      1.41 o
  -8   1   5        0.05       -0.29      0.29 o
  -7   1   5       10.40        8.66      0.45 o
  -6   1   5       25.11       26.57      0.65 o
  -5   1   5        3.30        3.08      0.31 o
  -4   1   5        0.08        0.40      0.10 o
  -3   1   5       32.75       29.13      0.47 o
  -2   1   5        1.47        0.53      0.11 o
  -1   1   5       93.65       96.24      1.11 o
   0   1   5        0.19        0.65      0.12 o
   1   1   5      185.95      189.34      2.13 o
   2   1   5       56.02       53.25      1.19 o
   3   1   5        0.57        0.22      0.17 o
   4   1   5       16.09       14.16      0.55 o
   5   1   5        0.51        0.61      0.35 o
   6   1   5       29.68       27.32      1.05 o
   7   1   5       18.72       20.10      0.97 o
   8   1   5        3.61        4.65      0.85 o
 -11   2   5        3.36        4.82      0.67 o
 -10   2   5       41.61       44.06      1.58 o
  -9   2   5       12.65       11.95      0.72 o
  -8   2   5       39.44       38.42      1.18 o
  -7   2   5        2.38        4.69      0.36 o
  -6   2   5       32.92       39.76      0.74 o
  -5   2   5      114.45      112.36      1.37 o
  -4   2   5        2.89        2.61      0.15 o
  -3   2   5       72.59       75.55      0.99 o
  -2   2   5      126.38      123.09      1.37 o
  -1   2   5        8.30       10.73      0.35 o
   0   2   5     1199.88     1303.70     13.13 o
   1   2   5      318.38      329.32      3.57 o
   2   2   5        1.77        1.82      0.19 o
   3   2   5       78.35       76.37      1.30 o
   4   2   5       55.77       54.56      1.20 o
   5   2   5        0.03        0.16      0.35 o
   6   2   5        0.77        0.90      0.65 o
   7   2   5        0.12        0.96      0.62 o
 -11   3   5        7.14        7.22      0.64 o
 -10   3   5       26.62       26.23      0.94 o
  -9   3   5       42.42       41.60      1.10 o
  -8   3   5        1.13        0.79      0.28 o
  -7   3   5        1.64        2.13      0.28 o
  -6   3   5      201.62      201.54      2.29 o
  -5   3   5        1.07        1.60      0.15 o
  -4   3   5       87.16       94.17      1.17 o
  -3   3   5       34.28       40.10      0.64 o
  -2   3   5       29.40       26.25      0.63 o
  -1   3   5      123.81      127.44      1.55 o
   0   3   5       12.14       13.74      0.39 o
   1   3   5        0.72        0.74      0.15 o
   2   3   5      131.53      127.28      1.92 o
   3   3   5       49.34       47.90      1.07 o
   4   3   5       56.94       59.63      1.34 o
   5   3   5        1.07        0.29      0.48 o
   6   3   5        0.14        0.46      0.66 o
   7   3   5       13.26       14.20      1.26 o
 -11   4   5       14.81       16.41      0.82 o
 -10   4   5        7.60        7.48      0.56 o
  -9   4   5        0.08        0.11      0.27 o
  -8   4   5        0.53        0.07      0.25 o
  -7   4   5       17.77       11.68      0.57 o
  -6   4   5       85.56       82.13      1.48 o
  -5   4   5       24.13       21.26      0.43 o
  -4   4   5        4.90        4.08      0.32 o
  -3   4   5      328.02      327.63      3.53 o
  -2   4   5      102.41       99.23      1.29 o
  -1   4   5        3.56        2.49      0.20 o
   0   4   5       14.86       12.36      0.55 o
   1   4   5       53.57       58.05      0.94 o
   2   4   5       54.62       55.99      1.30 o
   3   4   5        0.01       -0.02      0.28 o
   4   4   5        0.10       -0.16      0.36 o
   5   4   5        2.94        1.98      0.78 o
   6   4   5        0.24       -0.55      0.55 o
 -11   5   5        0.26       -0.38      0.41 o
 -10   5   5       14.45       14.51      0.76 o
  -9   5   5        3.85        4.66      0.45 o
  -8   5   5       34.17       29.24      0.99 o
  -7   5   5        8.48        7.52      0.44 o
  -6   5   5      108.94      105.23      1.82 o
  -5   5   5       67.11       53.81      1.32 o
  -4   5   5        4.28        4.10      0.28 o
  -3   5   5       51.07       51.36      1.02 o
  -2   5   5     1178.25     1116.87     13.26 o
  -1   5   5        0.42        0.38      0.20 o
   0   5   5        4.15        4.74      0.32 o
   1   5   5       12.72       11.92      0.57 o
   2   5   5       10.92        9.58      0.55 o
   3   5   5        0.11        0.19      0.33 o
   4   5   5        1.14        1.50      0.53 o
   5   5   5        4.74        3.46      0.77 o
 -10   6   5        2.74        1.94      0.48 o
  -9   6   5       23.95       24.44      0.83 o
  -8   6   5        0.61        0.21      0.28 o
  -7   6   5       13.95       13.48      0.75 o
  -6   6   5        2.18        2.67      0.40 o
  -5   6   5        0.09        0.13      0.25 o
  -4   6   5        6.84        6.94      0.45 o
  -3   6   5       19.99       20.66      0.68 o
  -2   6   5        1.50        2.67      0.28 o
  -1   6   5        0.03        0.33      0.18 o
   0   6   5        0.75        1.12      0.32 o
   1   6   5        2.00        2.70      0.40 o
   2   6   5       61.85       58.11      1.40 o
   3   6   5       11.84       11.60      0.79 o
   4   6   5        0.59        1.64      0.62 o
   5   6   5        1.69        1.75      1.02 o
 -10   7   5        3.17        2.94      0.51 o
  -9   7   5       84.52       89.27      2.07 o
  -8   7   5        8.73        8.31      0.51 o
  -7   7   5        7.45        7.62      0.55 o
  -6   7   5        9.50        6.72      0.58 o
  -5   7   5       19.49       17.27      1.31 o
  -4   7   5       26.13       27.82      0.98 o
  -3   7   5       41.17       41.30      1.23 o
  -2   7   5       84.95       77.21      1.85 o
  -1   7   5        1.26        0.99      0.28 o
   0   7   5        4.21        4.18      0.81 o
   1   7   5        1.47        1.21      0.45 o
   2   7   5        2.90        1.82      0.52 o
   3   7   5        0.57        0.40      0.63 o
   4   7   5        7.71        7.08      1.29 o
  -9   8   5        0.01       -0.33      0.33 o
  -8   8   5        1.59        0.86      0.38 o
  -7   8   5        0.35        0.03      0.31 o
  -6   8   5        5.76        3.71      0.47 o
  -5   8   5       54.93       54.05      1.32 o
  -4   8   5        0.41        0.17      0.48 o
  -3   8   5       44.53       43.09      1.84 o
  -2   8   5        0.03       -0.18      0.31 o
  -1   8   5        3.08        2.79      0.59 o
   0   8   5        5.06        6.22      0.82 o
   1   8   5        3.21        2.52      1.26 o
   2   8   5        0.02        0.22      0.64 o
   3   8   5       20.95       22.54      1.99 o
  -9   9   5       51.18       49.92      2.40 o
  -8   9   5        1.61        1.81      0.52 o
  -7   9   5        0.40        1.00      0.39 o
  -6   9   5       16.32       19.47      0.92 o
  -5   9   5       31.73       33.77      1.05 o
  -4   9   5        5.83        6.24      0.61 o
  -3   9   5       17.78       16.97      0.89 o
  -2   9   5        0.99        0.83      0.44 o
  -1   9   5        0.13        0.22      0.55 o
   0   9   5        0.34        0.83      0.63 o
   1   9   5        0.06        0.28      0.65 o
  -7  10   5       48.94       52.33      1.59 o
  -6  10   5        3.30        2.59      0.54 o
  -5  10   5       12.65       12.29      0.72 o
  -4  10   5       10.34       10.02      0.89 o
  -3  10   5        0.30        0.34      0.45 o
  -2  10   5        8.72       10.10      2.62 o
  -1  10   5        0.00       -0.50      0.56 o
  -2 -11   6        0.01        0.19      0.58 o
  -1 -11   6        6.26        5.17      0.62 o
   0 -11   6        0.23        0.36      0.38 o
   1 -11   6       10.46        9.93      0.63 o
   2 -11   6        2.78        3.68      0.45 o
   3 -11   6        1.29        1.39      0.33 o
   4 -11   6        6.42        6.70      0.66 o
  -3 -10   6        4.17        4.76      0.79 o
  -2 -10   6        8.74        8.53      0.81 o
  -1 -10   6        4.33        4.12      0.53 o
   0 -10   6       18.66       17.82      0.81 o
   1 -10   6       20.02       18.46      0.77 o
   2 -10   6        1.03        1.24      0.32 o
   3 -10   6        0.24        0.19      0.21 o
   4 -10   6       10.72        9.86      0.48 o
  -5  -9   6        0.86        0.85      0.62 o
  -4  -9   6        3.12        2.54      0.70 o
  -3  -9   6        1.11        1.11      0.45 o
  -2  -9   6       21.83       25.35      1.89 o
  -1  -9   6       29.45       28.99      1.03 o
   0  -9   6       10.34        8.51      0.54 o
   1  -9   6       23.57       21.91      0.77 o
   2  -9   6       14.98       17.93      0.57 o
   3  -9   6        2.02        1.95      0.52 o
   4  -9   6       16.27       18.29      0.96 o
   6  -9   6        0.19        0.73      0.87 o
   7  -9   6       24.58       22.78      2.09 o
  -6  -8   6        2.17        1.96      0.75 o
  -5  -8   6       22.66       25.33      1.42 o
  -4  -8   6        3.62        1.90      0.60 o
  -3  -8   6       10.18       13.01      1.18 o
  -2  -8   6      144.67      142.36      2.85 o
  -1  -8   6        1.34        1.29      0.33 o
   0  -8   6       14.52       15.41      0.65 o
   1  -8   6       46.41       44.12      1.11 o
   2  -8   6        0.69        0.46      0.19 o
   3  -8   6       27.79       28.75      0.62 o
   4  -8   6        1.39        0.95      0.18 o
   5  -8   6        0.90        1.02      0.73 o
   6  -8   6        1.36        1.12      0.78 o
   7  -8   6        7.55        6.22      1.31 o
  -7  -7   6        0.13        0.19      0.87 o
  -6  -7   6       16.45       17.89      1.70 o
  -5  -7   6        6.00        5.38      0.75 o
  -4  -7   6       24.71       25.90      1.05 o
  -3  -7   6        4.38        2.98      0.43 o
  -2  -7   6        2.34        1.87      0.36 o
  -1  -7   6        0.02       -0.22      0.22 o
   0  -7   6      286.58      279.69      4.09 o
   1  -7   6       29.97       28.76      0.69 o
   2  -7   6       64.33       61.36      1.33 o
   3  -7   6        0.09        0.10      0.13 o
   4  -7   6       69.13       70.66      1.03 o
   5  -7   6        0.05       -0.14      0.23 o
   6  -7   6       12.53       12.84      0.66 o
   7  -7   6        5.50        5.10      0.37 o
   8  -7   6        9.24       10.43      1.02 o
  -8  -6   6        4.99        3.36      1.04 o
  -7  -6   6        3.36        4.12      0.65 o
  -6  -6   6       24.49       26.90      1.10 o
  -5  -6   6        2.58        2.77      0.48 o
  -4  -6   6        9.47        9.19      0.53 o
  -3  -6   6       61.69       62.17      1.29 o
  -2  -6   6       45.47       46.49      1.20 o
  -1  -6   6      138.25      122.35      2.03 o
   0  -6   6        1.16        1.13      0.21 o
   1  -6   6       28.32       28.55      0.64 o
   2  -6   6       11.28       10.60      0.37 o
   3  -6   6       15.27       13.96      0.47 o
   4  -6   6       23.05       22.67      0.48 o
   5  -6   6       10.79        9.89      0.31 o
   6  -6   6        0.01        0.00      0.15 o
   7  -6   6        0.71        0.58      0.19 o
   8  -6   6       10.06       11.34      1.21 o
  -8  -5   6        2.15        2.06      0.70 o
  -7  -5   6       30.38       28.90      1.79 o
  -6  -5   6       30.17       37.08      1.07 o
  -5  -5   6       62.79       67.87      1.79 o
  -4  -5   6      162.07      147.76      2.19 o
  -3  -5   6       20.74       16.03      0.51 o
  -2  -5   6       39.19       41.24      0.74 o
  -1  -5   6       22.49       24.25      0.47 o
   0  -5   6      103.43      103.06      1.34 o
   1  -5   6       54.13       62.02      0.97 o
   2  -5   6        7.56        5.62      0.21 o
   3  -5   6       92.95       79.18      1.06 o
   4  -5   6      149.96      150.49      1.86 o
   5  -5   6       15.40       15.63      0.43 o
   6  -5   6       94.96       91.02      1.53 o
   7  -5   6        0.66        0.33      0.23 o
   8  -5   6        4.12        3.89      0.38 o
  -9  -4   6        0.39        0.44      0.92 o
  -8  -4   6        2.12        1.29      0.53 o
  -7  -4   6       18.39       16.60      0.78 o
  -6  -4   6        0.49        0.42      0.30 o
  -5  -4   6       12.63       10.87      0.51 o
  -4  -4   6       12.49       12.62      0.53 o
  -3  -4   6       31.35       34.78      0.99 o
  -2  -4   6       51.53       52.06      0.73 o
  -1  -4   6        1.11        1.71      0.14 o
   0  -4   6      132.18      120.19      1.53 o
   1  -4   6        1.59        1.41      0.20 o
   2  -4   6        0.09        0.12      0.10 o
   3  -4   6        1.27        0.87      0.13 o
   4  -4   6        0.77        0.70      0.17 o
   5  -4   6       19.04       16.44      0.47 o
   6  -4   6       55.49       57.53      1.20 o
   7  -4   6       46.40       44.90      1.06 o
   8  -4   6        0.59        0.45      0.32 o
  -9  -3   6        0.03       -0.06      0.60 o
  -8  -3   6        0.07        0.19      0.41 o
  -7  -3   6      160.86      158.78      2.71 o
  -6  -3   6       28.62       25.45      0.82 o
  -5  -3   6      106.35      103.70      1.66 o
  -4  -3   6       93.10       86.84      1.28 o
  -3  -3   6        0.91        0.40      0.13 o
  -2  -3   6        3.51        2.95      0.17 o
  -1  -3   6       70.95       74.12      0.96 o
   0  -3   6       67.70       66.64      0.85 o
   1  -3   6       50.84       52.22      0.69 o
   2  -3   6       61.82       68.54      0.88 o
   3  -3   6       11.87       12.27      0.31 o
   4  -3   6       15.25       15.20      0.45 o
   5  -3   6       20.65       19.37      0.78 o
   6  -3   6       32.44       32.25      0.86 o
   7  -3   6        0.40        0.43      0.29 o
   8  -3   6        0.43        0.31      0.34 o
 -10  -2   6       24.30       24.37      1.51 o
  -9  -2   6       24.30       25.62      3.89 o
  -8  -2   6        1.35        1.02      0.41 o
  -7  -2   6       10.57       10.31      0.56 o
  -6  -2   6       40.13       40.86      0.92 o
  -5  -2   6        0.02        0.04      0.15 o
  -4  -2   6        3.91        4.67      0.26 o
  -3  -2   6      423.16      438.14      4.28 o
  -2  -2   6        1.70        2.42      0.17 o
  -1  -2   6       17.13       16.00      0.33 o
   0  -2   6      567.68      588.99      5.82 o
   1  -2   6       23.46       20.08      0.36 o
   2  -2   6       61.49       60.32      0.78 o
   3  -2   6        5.88        5.75      0.28 o
   4  -2   6        8.63        9.85      0.39 o
   5  -2   6      113.40      110.62      1.91 o
   6  -2   6        1.99        1.64      0.32 o
   7  -2   6        7.76        6.98      0.76 o
   8  -2   6       10.53       10.31      0.64 o
 -10  -1   6        1.33        1.38      0.68 o
  -9  -1   6        1.46        0.31      0.56 o
  -8  -1   6       49.63       48.41      1.40 o
  -7  -1   6       13.15       12.08      0.68 o
  -6  -1   6      134.29      128.97      1.95 o
  -5  -1   6      267.95      253.87      3.08 o
  -4  -1   6       27.47       24.08      0.53 o
  -3  -1   6       79.77       84.48      1.10 o
  -2  -1   6       40.65       49.49      0.73 o
  -1  -1   6        7.98        8.17      0.24 o
   0  -1   6       44.74       39.24      0.52 o
   1  -1   6        7.52        7.02      0.25 o
   2  -1   6      100.36      110.23      1.43 o
   3  -1   6        7.02        7.60      0.29 o
   4  -1   6       65.11       60.65      1.41 o
   5  -1   6        0.02        0.00      0.27 o
   6  -1   6       18.12       18.94      0.82 o
   7  -1   6        5.83        4.42      0.81 o
   8  -1   6        1.09        1.03      0.44 o
 -10   0   6       39.33       39.17      1.74 o
  -9   0   6      182.83      186.01      4.45 o
  -8   0   6        9.39        8.31      0.53 o
  -7   0   6       37.74       37.15      0.96 o
  -6   0   6       49.08       44.07      0.90 o
  -5   0   6      115.56      123.27      1.55 o
  -4   0   6       60.16       56.76      0.83 o
  -3   0   6        0.02        0.08      0.11 o
  -2   0   6      342.84      355.51      3.77 o
  -1   0   6      255.05      277.66      3.00 o
   0   0   6      271.29      300.77      3.18 o
   1   0   6        1.51        0.40      0.09 o
   2   0   6      101.72      104.97      1.40 o
   3   0   6      145.01      145.19      2.03 o
   4   0   6      177.26      170.44      3.16 o
   5   0   6        9.35        8.70      0.59 o
   6   0   6        5.51        6.55      0.60 o
   7   0   6        6.73        7.26      0.65 o
   8   0   6        0.24        1.52      0.65 o
 -11   1   6        3.88        3.34      0.79 o
 -10   1   6        0.14       -0.34      0.52 o
  -9   1   6        0.45       -0.30      0.35 o
  -8   1   6        7.84        7.98      0.60 o
  -7   1   6       21.94       17.02      0.76 o
  -6   1   6       42.77       39.65      0.83 o
  -5   1   6      296.15      275.39      3.06 o
  -4   1   6       98.13       88.29      1.17 o
  -3   1   6       34.09       33.16      0.57 o
  -2   1   6      134.64      149.63      1.87 o
  -1   1   6     1121.53     1194.60     12.04 o
   0   1   6      115.28      141.53      1.58 o
   1   1   6        1.53        1.65      0.17 o
   2   1   6       77.21       64.44      1.02 o
   3   1   6      256.93      258.17      3.41 o
   4   1   6        1.71        1.24      0.36 o
   5   1   6        0.10       -0.27      0.32 o
   6   1   6        2.38        2.76      0.49 o
   7   1   6        8.31       11.44      1.82 o
 -11   2   6        2.72        3.11      0.58 o
 -10   2   6       36.27       38.02      1.37 o
  -9   2   6        0.61        0.93      0.41 o
  -8   2   6       32.17       34.47      1.24 o
  -7   2   6        0.05        0.21      0.23 o
  -6   2   6        2.87        5.59      0.28 o
  -5   2   6       19.06       20.36      0.39 o
  -4   2   6       63.05       60.85      0.90 o
  -3   2   6      327.11      329.21      3.55 o
  -2   2   6        2.01        1.13      0.29 o
  -1   2   6       36.34       40.39      0.67 o
   0   2   6        0.31        0.17      0.13 o
   1   2   6        4.86        5.72      0.53 o
   2   2   6       59.28       55.27      1.04 o
   3   2   6        7.73        8.18      0.41 o
   4   2   6        3.11        3.10      0.47 o
   5   2   6        7.00        7.44      0.64 o
   6   2   6        0.05        0.03      0.53 o
   7   2   6        3.04        3.95      1.04 o
 -11   3   6        6.01        5.56      0.83 o
 -10   3   6        0.00       -0.04      0.33 o
  -9   3   6       16.42       17.39      0.72 o
  -8   3   6       11.57        9.28      0.65 o
  -7   3   6       48.31       40.05      0.96 o
  -6   3   6        3.69        4.72      0.44 o
  -5   3   6       54.63       49.54      0.81 o
  -4   3   6      748.17      733.00      7.56 o
  -3   3   6       96.92       94.12      1.24 o
  -2   3   6       27.50       28.35      0.52 o
  -1   3   6       14.04       19.81      0.50 o
   0   3   6       44.55       39.99      0.77 o
   1   3   6       79.55       76.43      1.31 o
   2   3   6       47.16       48.11      1.00 o
   3   3   6       34.43       31.23      0.90 o
   4   3   6        0.20        0.75      0.48 o
   5   3   6        1.80        1.04      0.57 o
   6   3   6        0.10        0.42      0.60 o
 -11   4   6        0.18       -0.06      0.54 o
 -10   4   6       18.90       21.17      1.03 o
  -9   4   6        9.73        9.11      0.55 o
  -8   4   6        0.96        1.48      0.30 o
  -7   4   6        2.38        4.03      0.36 o
  -6   4   6       29.88       30.38      0.78 o
  -5   4   6      359.74      346.16      4.40 o
  -4   4   6       34.27       33.19      0.74 o
  -3   4   6       26.21       22.67      0.55 o
  -2   4   6        7.41        7.53      0.33 o
  -1   4   6       12.17       13.56      0.44 o
   0   4   6       62.93       63.83      1.09 o
   1   4   6       14.97       13.67      0.59 o
   2   4   6        7.48        6.42      0.47 o
   3   4   6       13.22       11.78      0.72 o
   4   4   6        4.48        5.88      0.77 o
   5   4   6        0.20        0.46      0.57 o
   6   4   6        0.62        0.41      0.69 o
 -11   5   6       35.61       38.11      1.77 o
 -10   5   6        1.78        1.66      0.49 o
  -9   5   6       19.52       20.24      0.92 o
  -8   5   6       38.52       36.76      1.18 o
  -7   5   6       22.08       19.85      0.69 o
  -6   5   6        5.72        5.55      0.61 o
  -5   5   6        0.95        1.18      0.32 o
  -4   5   6      592.20      563.87      7.71 o
  -3   5   6       17.78       17.30      0.51 o
  -2   5   6        0.07        0.10      0.19 o
  -1   5   6      284.12      259.89      3.51 o
   0   5   6       94.15       91.70      1.74 o
   1   5   6        0.07       -0.16      0.27 o
   2   5   6       44.56       45.08      1.19 o
   3   5   6        2.53        1.37      0.47 o
   4   5   6        0.78        0.62      0.57 o
   5   5   6        0.14        0.75      0.65 o
 -10   6   6        1.80        1.40      0.49 o
  -9   6   6       12.30       12.10      0.75 o
  -8   6   6        0.18        0.01      0.33 o
  -7   6   6        2.63        3.14      0.43 o
  -6   6   6        5.21        3.59      0.45 o
  -5   6   6       16.47       14.44      0.71 o
  -4   6   6       35.66       34.41      0.96 o
  -3   6   6       94.48       92.43      1.73 o
  -2   6   6        5.27        5.25      0.43 o
  -1   6   6       20.27       18.58      0.79 o
   0   6   6       36.24       33.74      0.98 o
   1   6   6        3.80        3.63      0.45 o
   2   6   6       15.20       15.96      0.77 o
   3   6   6        4.31        3.55      0.71 o
   4   6   6        0.32        0.87      0.97 o
 -10   7   6        3.61        3.24      0.54 o
  -9   7   6       10.64        9.65      0.71 o
  -8   7   6       43.88       45.72      1.37 o
  -7   7   6      117.80      117.74      2.54 o
  -6   7   6        0.07       -0.28      0.28 o
  -5   7   6        5.99        5.96      0.54 o
  -4   7   6        6.65        8.32      0.54 o
  -3   7   6        0.33        0.39      0.31 o
  -2   7   6       12.60       10.56      0.71 o
  -1   7   6        0.00       -0.21      0.31 o
   0   7   6        2.46        3.71      0.79 o
   1   7   6        1.61        1.49      0.48 o
   2   7   6        1.46        1.61      0.65 o
   3   7   6        0.12       -0.46      1.00 o
  -9   8   6       31.81       28.76      1.13 o
  -8   8   6       24.00       23.52      1.18 o
  -7   8   6       29.89       31.65      1.14 o
  -6   8   6       63.42       62.12      1.69 o
  -5   8   6        0.03        0.00      0.35 o
  -4   8   6        1.03        1.31      0.37 o
  -3   8   6        6.28        8.42      0.69 o
  -2   8   6        5.78        4.36      0.78 o
  -1   8   6        0.04        0.28      0.50 o
   0   8   6        4.08        3.18      0.71 o
   1   8   6       10.55       10.93      1.06 o
   2   8   6        0.35        0.58      1.02 o
  -8   9   6        5.38        6.01      0.63 o
  -7   9   6        4.49        4.09      0.56 o
  -6   9   6        7.72        7.25      0.67 o
  -5   9   6        4.07        3.96      0.51 o
  -4   9   6       20.36       20.56      0.90 o
  -3   9   6        1.50        1.49      0.58 o
  -2   9   6        3.66        4.27      0.78 o
  -1   9   6        0.17       -0.35      0.54 o
   0   9   6        5.47        6.10      0.93 o
  -6  10   6       17.34       18.01      1.63 o
  -5  10   6        0.00        0.66      0.41 o
  -4  10   6        3.28        3.85      0.65 o
  -3  10   6        3.40        2.95      0.75 o
  -2  10   6        0.09        0.38      0.63 o
  -1 -11   7        0.99        0.83      0.83 o
   0 -11   7        1.77        2.16      0.48 o
   1 -11   7        1.46        1.84      0.41 o
   2 -11   7        3.72        2.60      0.41 o
   3 -11   7        0.03        0.32      0.37 o
   4 -11   7        0.14        0.43      0.31 o
  -3 -10   7        0.04        0.75      0.58 o
  -2 -10   7       15.01       15.14      0.89 o
  -1 -10   7       10.47        9.45      0.68 o
   0 -10   7        3.33        3.38      0.58 o
   1 -10   7       37.85       38.00      1.13 o
   2 -10   7       30.11       31.62      0.93 o
   3 -10   7        1.31        1.36      0.29 o
   4 -10   7        4.42        5.66      0.44 o
  -5  -9   7        6.90        6.51      0.95 o
  -4  -9   7       13.11       15.54      1.18 o
  -3  -9   7        0.43        0.19      0.42 o
  -2  -9   7        7.12        7.76      0.64 o
  -1  -9   7       66.01       67.56      1.70 o
   0  -9   7       14.52       14.00      0.68 o
   1  -9   7        6.49        6.15      0.46 o
   2  -9   7       16.83       19.62      0.67 o
   3  -9   7        3.22        2.87      0.27 o
   4  -9   7        1.40        1.37      0.21 o
   6  -9   7        2.26        2.28      1.12 o
  -6  -8   7        2.91        4.08      0.88 o
  -5  -8   7       34.12       37.04      3.64 o
  -4  -8   7        0.02        0.41      0.52 o
  -3  -8   7        4.01        4.39      0.55 o
  -2  -8   7        5.13        5.88      0.53 o
  -1  -8   7       21.64       21.87      0.84 o
   0  -8   7        6.79        7.34      0.48 o
   1  -8   7       41.43       42.97      0.98 o
   2  -8   7        2.07        2.02      0.23 o
   3  -8   7       18.86       22.70      0.56 o
   4  -8   7        0.02        0.24      0.16 o
   5  -8   7        0.88        0.37      0.17 o
   6  -8   7        3.10        4.18      1.17 o
   7  -8   7        0.55        0.49      0.97 o
  -7  -7   7       30.43       35.15      2.16 o
  -6  -7   7       25.81       24.56      2.33 o
  -5  -7   7        7.05        6.52      0.83 o
  -4  -7   7        7.01        7.13      0.63 o
  -3  -7   7       18.97       15.47      0.77 o
  -2  -7   7        1.89        1.32      0.35 o
  -1  -7   7       17.44       20.03      0.77 o
   0  -7   7       72.97       70.57      1.76 o
   1  -7   7        7.41        7.13      0.35 o
   2  -7   7       27.32       27.36      0.64 o
   3  -7   7       26.50       27.10      0.53 o
   4  -7   7        1.36        0.61      0.15 o
   5  -7   7        5.08        5.34      0.27 o
   6  -7   7       10.73       10.64      0.50 o
   7  -7   7        5.21        4.86      0.49 o
  -8  -6   7        1.01        1.75      1.12 o
  -7  -6   7        1.89        1.80      0.55 o
  -6  -6   7        0.00        0.31      0.41 o
  -5  -6   7       42.60       48.22      1.40 o
  -4  -6   7       99.21       97.13      2.20 o
  -3  -6   7        2.54        3.42      0.45 o
  -2  -6   7        0.00        0.04      0.26 o
  -1  -6   7       13.56       14.06      0.62 o
   0  -6   7       26.74       24.72      0.80 o
   1  -6   7       60.11       50.69      0.87 o
   2  -6   7        0.74        0.24      0.16 o
   3  -6   7        2.27        2.91      0.21 o
   4  -6   7        0.31        1.03      0.17 o
   5  -6   7       90.80       88.72      1.34 o
   6  -6   7        0.01        0.10      0.17 o
   7  -6   7        0.19        0.22      0.29 o
   8  -6   7        0.34       -0.06      0.39 o
  -8  -5   7        0.00        0.08      1.31 o
  -7  -5   7       46.05       54.17      2.07 o
  -6  -5   7       35.31       32.08      1.15 o
  -5  -5   7        2.11        2.51      0.45 o
  -4  -5   7       85.09       84.21      1.62 o
  -3  -5   7      257.01      244.27      3.62 o
  -2  -5   7       10.41        9.33      0.42 o
  -1  -5   7        5.03        7.29      0.38 o
   0  -5   7      217.49      219.27      2.86 o
   1  -5   7      220.80      201.65      2.98 o
   2  -5   7       62.39       59.11      0.97 o
   3  -5   7        0.15        0.06      0.15 o
   4  -5   7       68.94       66.87      1.09 o
   5  -5   7        3.53        3.58      0.27 o
   6  -5   7        3.01        3.32      0.34 o
   7  -5   7        7.60        7.80      0.44 o
   8  -5   7        0.16       -0.02      0.35 o
  -9  -4   7        0.67        0.58      0.92 o
  -8  -4   7        0.43        0.56      0.58 o
  -7  -4   7        2.80        3.68      0.98 o
  -6  -4   7       19.99       21.18      0.81 o
  -5  -4   7       15.09       12.16      0.52 o
  -4  -4   7       23.03       18.17      0.63 o
  -3  -4   7        3.52        2.12      0.45 o
  -2  -4   7        9.11        8.18      0.32 o
  -1  -4   7       22.95       22.45      0.59 o
   0  -4   7      104.87      111.18      1.52 o
   1  -4   7      104.55       97.33      1.44 o
   2  -4   7        5.29        8.56      0.30 o
   3  -4   7       51.41       55.64      0.96 o
   4  -4   7        0.60        1.29      0.20 o
   5  -4   7      242.23      234.40      3.16 o
   6  -4   7        0.04        0.09      0.25 o
   7  -4   7        1.49        1.55      0.33 o
   8  -4   7       35.13       39.44      1.08 o
  -9  -3   7        1.10        1.57      1.24 o
  -8  -3   7       18.54       18.46      0.96 o
  -7  -3   7       30.88       34.13      1.09 o
  -6  -3   7        1.95        2.10      0.45 o
  -5  -3   7       23.55       23.33      0.66 o
  -4  -3   7       48.27       41.26      0.86 o
  -3  -3   7        1.43        1.71      0.19 o
  -2  -3   7       58.37       53.66      0.79 o
  -1  -3   7        0.32        0.90      0.21 o
   0  -3   7        3.34        2.83      0.17 o
   1  -3   7      115.92      122.78      1.71 o
   2  -3   7       19.56       19.92      0.51 o
   3  -3   7       10.08       10.23      0.42 o
   4  -3   7        6.24        7.00      0.50 o
   5  -3   7        0.09       -0.03      0.22 o
   6  -3   7        4.44        5.11      0.44 o
   7  -3   7        0.84        0.21      0.31 o
   8  -3   7        0.24        0.50      0.45 o
 -10  -2   7        0.00        0.40      0.70 o
  -9  -2   7       30.05       30.63      1.54 o
  -8  -2   7        4.26        4.41      0.57 o
  -7  -2   7        0.05        0.09      0.30 o
  -6  -2   7       71.32       70.26      1.45 o
  -5  -2   7        1.92        1.83      0.23 o
  -4  -2   7       25.79       24.43      0.57 o
  -3  -2   7      117.70      123.48      1.42 o
  -2  -2   7      262.01      262.51      2.88 o
  -1  -2   7      122.53      133.30      1.65 o
   0  -2   7       69.48       62.33      0.76 o
   1  -2   7      352.43      368.38      3.84 o
   2  -2   7      587.79      601.80      6.94 o
   3  -2   7        0.59        0.31      0.17 o
   4  -2   7        1.35        1.24      0.26 o
   5  -2   7        9.41        9.20      0.50 o
   6  -2   7       13.71       12.57      0.60 o
   7  -2   7        0.72        0.39      0.34 o
   8  -2   7       11.85        9.57      1.31 o
 -10  -1   7       18.80       17.57      1.30 o
  -9  -1   7       25.72       26.74      2.82 o
  -8  -1   7        0.55        0.93      0.42 o
  -7  -1   7       33.94       35.54      0.97 o
  -6  -1   7      223.49      212.78      2.96 o
  -5  -1   7       27.31       27.41      0.63 o
  -4  -1   7       19.64       17.80      0.44 o
  -3  -1   7        2.03        2.79      0.27 o
  -2  -1   7       14.39       16.29      0.39 o
  -1  -1   7      399.44      373.77      4.25 o
   0  -1   7       18.41       21.56      0.40 o
   1  -1   7       30.76       28.88      0.50 o
   2  -1   7      108.84      108.71      1.47 o
   3  -1   7       73.81       70.44      1.35 o
   4  -1   7        3.09        2.41      0.33 o
   5  -1   7       23.29       22.76      0.78 o
   6  -1   7       11.95       12.40      0.64 o
   7  -1   7        4.51        4.05      0.65 o
 -10   0   7        2.05        0.55      0.61 o
  -9   0   7      155.87      150.81      3.86 o
  -8   0   7        0.27        0.15      0.36 o
  -7   0   7        0.57        0.55      0.23 o
  -6   0   7        0.05        0.12      0.20 o
  -5   0   7       69.88       62.82      1.04 o
  -4   0   7        0.63        0.34      0.14 o
  -3   0   7      101.80       99.19      1.38 o
  -2   0   7      501.05      508.88      5.33 o
  -1   0   7        0.35        0.36      0.15 o
   0   0   7        3.12        2.28      0.16 o
   1   0   7       43.89       46.66      0.72 o
   2   0   7      191.21      186.07      2.32 o
   3   0   7       32.64       31.93      1.00 o
   4   0   7        2.02        2.16      0.39 o
   5   0   7        5.97        4.19      0.50 o
   6   0   7       17.77       17.74      0.90 o
   7   0   7        2.80        3.71      0.68 o
 -11   1   7        0.00        0.24      0.83 o
 -10   1   7        9.02       12.24      1.21 o
  -9   1   7        1.63        2.84      0.63 o
  -8   1   7       34.99       36.69      1.24 o
  -7   1   7        2.24        1.37      0.31 o
  -6   1   7       60.49       52.94      1.03 o
  -5   1   7      135.12      128.76      1.61 o
  -4   1   7      316.73      309.71      3.66 o
  -3   1   7        1.45        1.80      0.19 o
  -2   1   7       10.61        9.96      0.34 o
  -1   1   7       19.16       20.36      0.47 o
   0   1   7        4.81        2.35      0.16 o
   1   1   7       17.06       18.84      0.49 o
   2   1   7      116.23      116.71      1.78 o
   3   1   7       77.63       72.30      1.42 o
   4   1   7        1.62        1.25      0.38 o
   5   1   7        1.16        1.45      0.43 o
   6   1   7        3.29        3.01      0.72 o
   7   1   7        2.37        2.62      0.87 o
 -11   2   7        0.05       -0.02      0.55 o
 -10   2   7        9.13       12.00      1.02 o
  -9   2   7        8.98        9.68      0.72 o
  -8   2   7       95.17       92.43      1.80 o
  -7   2   7        5.08        4.63      0.48 o
  -6   2   7        6.09        4.47      0.27 o
  -5   2   7        3.92        3.63      0.22 o
  -4   2   7        0.62        0.31      0.16 o
  -3   2   7        2.86        4.31      0.26 o
  -2   2   7       16.16       14.37      0.43 o
  -1   2   7      112.02      115.66      1.48 o
   0   2   7       11.29       11.27      0.39 o
   1   2   7        2.49        3.20      0.35 o
   2   2   7       17.67       19.89      0.73 o
   3   2   7        4.63        4.95      0.42 o
   4   2   7        1.77        2.35      0.49 o
   5   2   7        0.01       -0.43      0.43 o
   6   2   7        0.15        0.76      0.60 o
 -11   3   7        0.02        1.36      0.83 o
 -10   3   7        8.62        9.52      0.78 o
  -9   3   7        4.75        5.75      0.65 o
  -8   3   7        0.15       -0.03      0.33 o
  -7   3   7        0.20       -0.19      0.27 o
  -6   3   7       15.19       14.73      0.66 o
  -5   3   7      109.26      105.51      1.65 o
  -4   3   7      795.13      745.77      9.02 o
  -3   3   7      120.75      120.62      1.67 o
  -2   3   7       23.78       25.17      0.56 o
  -1   3   7       65.99       53.33      0.88 o
   0   3   7       63.27       55.13      1.07 o
   1   3   7        8.54        9.84      0.50 o
   2   3   7       11.53       12.82      0.54 o
   3   3   7        0.90        0.39      0.34 o
   4   3   7       25.26       26.26      1.35 o
   5   3   7        1.23        1.97      0.67 o
   6   3   7        5.76        7.07      0.96 o
 -11   4   7        4.11        5.13      1.09 o
 -10   4   7        8.84        9.05      0.75 o
  -9   4   7       12.58       11.37      0.75 o
  -8   4   7        8.62        6.72      0.82 o
  -7   4   7        0.55       -0.24      0.29 o
  -6   4   7       11.88       12.60      0.84 o
  -5   4   7       44.89       43.78      1.05 o
  -4   4   7        3.12        4.44      0.32 o
  -3   4   7       26.88       26.40      0.72 o
  -2   4   7       77.77       79.00      1.35 o
  -1   4   7       42.21       40.08      0.90 o
   0   4   7       37.92       34.79      0.95 o
   1   4   7        7.78        6.82      0.48 o
   2   4   7        1.14        1.57      0.36 o
   3   4   7        0.47        0.07      0.38 o
   4   4   7        0.03        0.30      0.66 o
   5   4   7        4.32        4.33      0.84 o
 -10   5   7       27.08       25.50      1.99 o
  -9   5   7        3.75        3.27      0.52 o
  -8   5   7       16.12       17.05      0.85 o
  -7   5   7       35.30       35.18      1.17 o
  -6   5   7        8.33        7.79      0.58 o
  -5   5   7       46.61       43.35      1.27 o
  -4   5   7        2.01        2.03      0.31 o
  -3   5   7        4.77        4.80      0.33 o
  -2   5   7        0.12       -0.05      0.21 o
  -1   5   7       69.07       65.75      1.41 o
   0   5   7       14.01       10.98      0.59 o
   1   5   7        0.34        0.99      0.36 o
   2   5   7       29.07       32.06      1.19 o
   3   5   7        0.20        0.10      0.50 o
   4   5   7        0.00       -0.43      0.60 o
 -10   6   7        3.22        3.21      0.65 o
  -9   6   7       62.28       65.88      1.81 o
  -8   6   7        3.18        3.25      0.91 o
  -7   6   7       53.56       51.89      1.48 o
  -6   6   7       14.72       14.57      0.77 o
  -5   6   7        8.23        9.34      0.62 o
  -4   6   7        0.44       -0.05      0.26 o
  -3   6   7        0.82        0.69      0.27 o
  -2   6   7       29.10       27.13      1.01 o
  -1   6   7        2.51        3.18      0.57 o
   0   6   7        0.22        0.63      0.40 o
   1   6   7       21.83       20.61      1.54 o
   2   6   7        8.91        9.13      0.92 o
   3   6   7        4.73        4.48      1.58 o
  -9   7   7       25.80       26.64      1.14 o
  -8   7   7        2.12        2.34      0.50 o
  -7   7   7       15.81       17.77      0.89 o
  -6   7   7       22.58       23.91      1.00 o
  -5   7   7        1.13        1.13      0.37 o
  -4   7   7        3.28        1.52      0.36 o
  -3   7   7        5.22        4.76      0.58 o
  -2   7   7        7.75        7.72      0.82 o
  -1   7   7       43.48       46.67      1.80 o
   0   7   7        0.17        0.31      0.44 o
   1   7   7       11.80       14.42      1.56 o
   2   7   7        0.58        0.63      0.65 o
  -9   8   7       57.88       65.40      2.25 o
  -8   8   7       41.12       38.19      1.36 o
  -7   8   7        1.51        1.11      0.46 o
  -6   8   7        0.00       -0.44      0.44 o
  -5   8   7       20.90       20.51      1.00 o
  -4   8   7        1.22        1.14      0.37 o
  -3   8   7        0.00       -0.01      1.04 o
  -2   8   7        0.04        0.52      0.53 o
  -1   8   7        5.70        7.06      0.90 o
   0   8   7        2.12        1.11      0.64 o
   1   8   7        1.14        2.28      1.02 o
  -7   9   7        8.23        8.03      0.75 o
  -6   9   7        0.05        0.26      0.44 o
  -5   9   7        4.10        4.61      0.99 o
  -4   9   7        0.36        0.33      0.46 o
  -3   9   7        1.50        2.50      0.71 o
  -2   9   7        4.72        3.76      0.80 o
  -1   9   7        0.74        0.96      0.71 o
   0 -11   8        1.97        2.44      0.60 o
   1 -11   8        1.59        0.98      0.41 o
   2 -11   8       27.32       28.69      0.95 o
   3 -11   8        1.21        1.12      0.46 o
  -3 -10   8        0.75        0.49      0.87 o
  -2 -10   8        1.76        1.40      0.49 o
  -1 -10   8       17.65       18.08      0.89 o
   0 -10   8        6.52        6.93      0.57 o
   1 -10   8       26.49       29.49      0.99 o
   2 -10   8        8.37        9.72      0.55 o
   3 -10   8       12.97       14.71      0.75 o
   4 -10   8        1.20        1.14      0.31 o
  -4  -9   8       13.02       14.95      1.38 o
  -3  -9   8        1.76        1.82      0.52 o
  -2  -9   8        0.88        0.58      0.41 o
  -1  -9   8        1.69        1.26      0.39 o
   0  -9   8       43.29       45.04      1.26 o
   1  -9   8       20.09       20.26      0.77 o
   2  -9   8        3.82        3.83      0.36 o
   3  -9   8        0.02       -0.10      0.20 o
   4  -9   8        0.01       -0.03      0.24 o
   5  -9   8        7.59        8.90      0.46 o
  -6  -8   8        4.71        4.48      1.24 o
  -5  -8   8        2.48        1.68      0.87 o
  -4  -8   8        6.11        6.80      1.07 o
  -3  -8   8        3.39        4.54      0.65 o
  -2  -8   8        9.02        9.24      0.65 o
  -1  -8   8       30.70       30.24      1.01 o
   0  -8   8        0.19        0.23      0.27 o
   1  -8   8       16.76       16.35      0.66 o
   2  -8   8        6.43        7.08      0.37 o
   3  -8   8        0.22        0.08      0.19 o
   4  -8   8        0.16        0.08      0.18 o
   5  -8   8        3.40        4.46      0.34 o
   6  -8   8        0.00       -0.19      0.23 o
  -7  -7   8       23.05       22.52      1.51 o
  -6  -7   8       48.44       51.36      2.06 o
  -5  -7   8       27.27       28.01      1.94 o
  -4  -7   8        1.89        1.47      0.43 o
  -3  -7   8       37.53       36.38      1.20 o
  -2  -7   8        6.12        6.35      0.53 o
  -1  -7   8       11.18        9.74      0.56 o
   0  -7   8        0.99        1.99      0.32 o
   1  -7   8        0.00        0.05      0.21 o
   2  -7   8        9.12        7.93      0.45 o
   3  -7   8        4.80        4.00      0.28 o
   4  -7   8        0.05        0.09      0.17 o
   5  -7   8        2.90        2.55      0.32 o
   6  -7   8        0.05       -0.06      0.21 o
   7  -7   8       17.61       19.08      0.99 o
  -7  -6   8        3.32        4.21      0.79 o
  -6  -6   8        7.16        5.18      0.80 o
  -5  -6   8        0.46        1.34      0.52 o
  -4  -6   8        5.18        4.73      0.53 o
  -3  -6   8       54.37       49.05      1.35 o
  -2  -6   8       21.01       22.30      0.83 o
  -1  -6   8       25.78       20.23      0.75 o
   0  -6   8       21.97       22.57      0.66 o
   1  -6   8        2.00        1.09      0.22 o
   2  -6   8        4.70        5.18      0.32 o
   3  -6   8       95.35       79.59      1.27 o
   4  -6   8        1.89        1.58      0.26 o
   5  -6   8        3.06        4.45      0.29 o
   6  -6   8       39.02       34.48      0.85 o
   7  -6   8       22.26       21.93      0.85 o
  -8  -5   8        0.15        0.49      0.65 o
  -7  -5   8        1.78        1.71      0.59 o
  -6  -5   8        0.18        0.71      0.42 o
  -5  -5   8        3.20        3.72      0.68 o
  -4  -5   8        4.27        4.86      0.42 o
  -3  -5   8      209.29      205.08      3.15 o
  -2  -5   8       40.84       38.17      1.06 o
  -1  -5   8       37.28       31.00      0.71 o
   0  -5   8       50.59       42.36      0.92 o
   1  -5   8        9.05        8.11      0.37 o
   2  -5   8        3.20        2.61      0.24 o
   3  -5   8       20.52       21.89      0.56 o
   4  -5   8        7.03        5.94      0.33 o
   5  -5   8        7.35        8.16      0.46 o
   6  -5   8        0.13        0.13      0.25 o
   7  -5   8        6.15        5.43      0.44 o
  -9  -4   8       14.46       13.77      1.17 o
  -8  -4   8        0.01        0.26      0.57 o
  -7  -4   8        3.77        5.22      0.89 o
  -6  -4   8        0.08        0.14      0.32 o
  -5  -4   8        2.90        3.73      0.36 o
  -4  -4   8       56.86       54.71      1.08 o
  -3  -4   8       21.81       21.21      0.60 o
  -2  -4   8       13.20       12.51      0.40 o
  -1  -4   8       69.16       75.28      1.42 o
   0  -4   8       37.16       36.03      0.84 o
   1  -4   8        1.04        1.68      0.23 o
   2  -4   8       91.94       95.27      1.47 o
   3  -4   8       27.79       26.76      0.59 o
   4  -4   8       43.64       44.18      0.89 o
   5  -4   8        2.06        2.19      0.36 o
   6  -4   8        7.23        5.06      0.44 o
   7  -4   8        5.46        5.27      0.47 o
  -9  -3   8        2.27        2.09      0.72 o
  -8  -3   8        1.05        0.42      0.48 o
  -7  -3   8        2.76        2.98      0.43 o
  -6  -3   8        0.12        0.60      0.35 o
  -5  -3   8        0.05        0.36      0.23 o
  -4  -3   8       31.10       28.73      0.92 o
  -3  -3   8      117.97      106.33      1.49 o
  -2  -3   8      158.01      146.40      2.07 o
  -1  -3   8       10.99       12.68      0.48 o
   0  -3   8       30.01       29.29      0.58 o
   1  -3   8      256.26      251.14      3.30 o
   2  -3   8        0.06        0.06      0.19 o
   3  -3   8       10.62       12.20      0.51 o
   4  -3   8        9.08        9.37      0.46 o
   5  -3   8        0.32        0.55      0.26 o
   6  -3   8        0.15        0.04      0.27 o
   7  -3   8        1.45        1.04      0.36 o
 -10  -2   8       11.22       11.82      1.18 o
  -9  -2   8        0.24        0.10      0.58 o
  -8  -2   8        3.73        2.70      0.51 o
  -7  -2   8        0.00       -0.29      0.29 o
  -6  -2   8       46.96       47.49      1.40 o
  -5  -2   8       34.54       33.40      0.81 o
  -4  -2   8        8.66        8.69      0.41 o
  -3  -2   8       95.45       88.23      1.42 o
  -2  -2   8      111.58      102.74      1.48 o
  -1  -2   8       75.88       73.08      1.10 o
   0  -2   8       89.99       83.78      1.10 o
   1  -2   8        4.33        3.98      0.24 o
   2  -2   8      218.51      228.87      2.84 o
   3  -2   8       41.85       42.26      0.98 o
   4  -2   8        0.96        0.57      0.27 o
   5  -2   8        1.97        1.76      0.33 o
   6  -2   8        5.62        4.71      0.46 o
   7  -2   8        0.69        0.71      0.37 o
 -10  -1   8        9.94       13.46      1.21 o
  -9  -1   8       49.65       49.44      1.97 o
  -8  -1   8        0.31        0.35      0.39 o
  -7  -1   8        6.15        6.14      0.48 o
  -6  -1   8        8.33        5.71      0.54 o
  -5  -1   8       20.01       20.02      0.73 o
  -4  -1   8        0.78        0.79      0.17 o
  -3  -1   8        0.00       -0.10      0.13 o
  -2  -1   8        2.31        1.44      0.18 o
  -1  -1   8       50.36       47.99      1.00 o
   0  -1   8      505.21      519.73      5.40 o
   1  -1   8      236.68      240.94      2.53 o
   2  -1   8       67.87       68.69      1.33 o
   3  -1   8       25.48       23.78      0.74 o
   4  -1   8      102.86       95.95      1.81 o
   5  -1   8        6.37        7.41      0.51 o
   6  -1   8        7.47        7.69      0.56 o
   7  -1   8        0.66        0.31      0.45 o
 -10   0   8        5.00        9.16      1.02 o
  -9   0   8        2.32        0.99      0.60 o
  -8   0   8        9.82       10.63      0.95 o
  -7   0   8        0.41        0.18      0.27 o
  -6   0   8       39.62       38.47      0.90 o
  -5   0   8      344.75      337.65      3.96 o
  -4   0   8       10.95       10.28      0.39 o
  -3   0   8       24.90       25.89      0.59 o
  -2   0   8        0.19        0.23      0.13 o
  -1   0   8        0.78        0.34      0.14 o
   0   0   8       29.00       26.23      0.55 o
   1   0   8        0.24        0.23      0.16 o
   2   0   8        7.50        8.39      0.44 o
   3   0   8       14.08       14.50      0.59 o
   4   0   8        6.44        5.66      0.47 o
   5   0   8        1.62        1.47      0.50 o
   6   0   8        4.19        3.54      0.49 o
 -10   1   8        3.34        1.95      1.60 o
  -9   1   8       33.35       35.51      1.60 o
  -8   1   8       75.25       70.77      2.23 o
  -7   1   8        3.43        2.64      0.40 o
  -6   1   8      370.64      343.87      4.49 o
  -5   1   8        0.54        0.60      0.21 o
  -4   1   8       48.20       43.12      0.84 o
  -3   1   8      357.55      348.15      4.09 o
  -2   1   8       86.88       86.44      1.29 o
  -1   1   8       99.12      104.38      1.49 o
   0   1   8        0.06        0.19      0.14 o
   1   1   8        9.62        8.28      0.32 o
   2   1   8       13.49       12.64      0.56 o
   3   1   8        7.50        8.17      0.88 o
   4   1   8       25.05       24.69      1.03 o
   5   1   8        0.49        0.21      0.42 o
   6   1   8        0.01        0.83      0.83 o
 -10   2   8        4.40        5.45      1.41 o
  -9   2   8       16.12       18.45      1.15 o
  -8   2   8        0.79        0.64      0.50 o
  -7   2   8        9.97       10.61      0.56 o
  -6   2   8        0.01        0.14      0.19 o
  -5   2   8        5.46        6.16      0.38 o
  -4   2   8       47.81       51.96      1.02 o
  -3   2   8        8.32       10.17      0.52 o
  -2   2   8      248.94      229.96      2.87 o
  -1   2   8       26.44       29.72      0.87 o
   0   2   8       15.42       14.68      0.56 o
   1   2   8       15.15       13.88      0.54 o
   2   2   8        2.88        3.07      0.38 o
   3   2   8        0.10        0.56      0.35 o
   4   2   8        9.70        8.43      0.86 o
   5   2   8        4.79        4.80      0.79 o
 -10   3   8       30.78       33.82      1.60 o
  -9   3   8        0.26        0.37      0.39 o
  -8   3   8        3.01        2.51      0.47 o
  -7   3   8       61.69       61.72      1.64 o
  -6   3   8        9.60        8.09      0.61 o
  -5   3   8       17.17       18.97      0.60 o
  -4   3   8      113.43      112.76      1.78 o
  -3   3   8      198.34      177.52      2.54 o
  -2   3   8       36.86       35.05      0.84 o
  -1   3   8       10.04        9.83      0.46 o
   0   3   8        1.05        2.64      0.36 o
   1   3   8        1.03        1.40      0.33 o
   2   3   8        1.92        2.70      0.46 o
   3   3   8        1.70        1.59      0.68 o
   4   3   8       13.01       14.71      1.21 o
   5   3   8        0.35        0.66      0.62 o
 -10   4   8        3.92        4.31      0.64 o
  -9   4   8       24.84       24.74      1.10 o
  -8   4   8       28.95       30.19      1.16 o
  -7   4   8        0.88        1.18      0.38 o
  -6   4   8        1.54        1.61      0.39 o
  -5   4   8        1.01        0.42      0.27 o
  -4   4   8        7.05        8.45      0.44 o
  -3   4   8        7.17        6.27      0.40 o
  -2   4   8        9.77        7.52      0.44 o
  -1   4   8        1.12        2.34      0.33 o
   0   4   8       17.47       19.76      0.75 o
   1   4   8        3.20        3.22      0.52 o
   2   4   8        9.20       10.80      0.73 o
   3   4   8        0.01        0.36      0.55 o
   4   4   8        0.11        0.34      0.63 o
 -10   5   8       28.08       27.62      1.20 o
  -9   5   8        3.93        4.41      0.82 o
  -8   5   8       37.97       42.12      1.39 o
  -7   5   8       21.11       22.09      0.98 o
  -6   5   8        6.15        4.76      0.55 o
  -5   5   8       11.15       10.07      0.66 o
  -4   5   8       11.72       11.27      0.58 o
  -3   5   8        1.18        0.88      0.30 o
  -2   5   8        7.09        5.99      0.44 o
  -1   5   8        0.47        0.14      0.30 o
   0   5   8        2.04        2.13      0.41 o
   1   5   8        6.10        7.12      0.64 o
   2   5   8        0.29       -0.24      0.42 o
   3   5   8        0.00        0.61      0.62 o
 -10   6   8        0.06        0.19      0.90 o
  -9   6   8       28.67       28.84      1.26 o
  -8   6   8       13.19       13.30      0.82 o
  -7   6   8       44.11       42.93      1.38 o
  -6   6   8       25.60       27.97      1.10 o
  -5   6   8       23.94       24.49      1.39 o
  -4   6   8       31.96       32.89      1.18 o
  -3   6   8       10.74       11.05      0.63 o
  -2   6   8       53.89       53.94      1.52 o
  -1   6   8        0.08        0.66      0.56 o
   0   6   8       23.04       25.93      1.12 o
   1   6   8        0.76        0.92      0.62 o
   2   6   8        7.86        7.93      0.95 o
  -9   7   8       12.97       13.53      0.99 o
  -8   7   8       16.11       18.05      1.27 o
  -7   7   8        0.02       -0.06      0.41 o
  -6   7   8        7.12        7.83      0.78 o
  -5   7   8        0.21       -0.34      0.34 o
  -4   7   8       11.83       11.97      0.95 o
  -3   7   8        4.54        5.97      0.66 o
  -2   7   8       12.17       13.77      1.60 o
  -1   7   8        2.99        3.43      1.82 o
   0   7   8        1.64        1.18      0.54 o
   1   7   8       14.97       18.31      3.50 o
  -8   8   8        0.22       -0.19      0.44 o
  -7   8   8       19.82       18.52      1.06 o
  -6   8   8        0.16        0.05      0.44 o
  -5   8   8        1.54        1.35      0.60 o
  -4   8   8        0.10        0.29      0.47 o
  -3   8   8        2.91        3.15      0.62 o
  -2   8   8       24.87       25.24      1.46 o
  -1   8   8        0.48        0.38      0.65 o
   0   8   8        0.87        1.09      0.78 o
  -6   9   8        0.10        0.19      0.78 o
  -5   9   8        0.08       -0.61      0.61 o
  -4   9   8        1.54        1.47      0.68 o
  -3   9   8       10.09       10.78      0.93 o
  -2 -10   9        4.37        3.62      0.60 o
  -1 -10   9        1.91        2.25      0.59 o
   0 -10   9        0.45        0.24      0.41 o
   1 -10   9        5.00        4.99      0.49 o
   2 -10   9        1.35        1.16      0.36 o
   3 -10   9        1.11        0.56      0.37 o
   4 -10   9        0.17        0.10      0.44 o
  -4  -9   9       13.86       13.84      1.11 o
  -3  -9   9       15.39       15.95      2.04 o
  -2  -9   9        3.08        3.37      0.54 o
  -1  -9   9        6.92        7.29      0.62 o
   0  -9   9        0.38        0.82      0.35 o
   1  -9   9       12.00       10.80      0.74 o
   2  -9   9       22.71       25.40      0.84 o
   3  -9   9        4.78        5.83      0.44 o
   4  -9   9        0.67        0.79      0.34 o
   5  -9   9       19.94       20.32      0.95 o
  -5  -8   9        8.48        8.19      0.97 o
  -4  -8   9        0.12       -0.26      0.56 o
  -3  -8   9        2.20        1.45      0.47 o
  -2  -8   9        4.50        4.12      0.50 o
  -1  -8   9        1.60        1.36      0.38 o
   0  -8   9        0.12       -0.06      0.28 o
   1  -8   9        0.22        0.41      0.28 o
   2  -8   9       24.03       24.33      0.78 o
   3  -8   9        8.57        7.43      0.43 o
   4  -8   9        7.04        7.77      0.70 o
   5  -8   9        3.81        5.16      0.41 o
  -6  -7   9        5.00        5.40      0.94 o
  -5  -7   9       68.00       72.61      2.43 o
  -4  -7   9        2.18        1.94      0.49 o
  -3  -7   9        0.48        1.42      0.41 o
  -2  -7   9        3.96        3.60      0.46 o
  -1  -7   9        0.10        0.44      0.32 o
   0  -7   9        2.94        2.17      0.34 o
   1  -7   9       13.29       11.50      0.56 o
   2  -7   9        2.16        1.13      0.26 o
   3  -7   9        2.46        2.91      0.28 o
   4  -7   9        0.11        0.17      0.18 o
   5  -7   9        0.82        1.35      0.32 o
   6  -7   9       18.64       23.07      1.12 o
  -7  -6   9       18.12       20.70      1.38 o
  -6  -6   9        0.02       -0.16      0.50 o
  -5  -6   9        0.50        1.07      0.53 o
  -4  -6   9        0.52        0.24      0.36 o
  -3  -6   9       17.51       14.90      0.91 o
  -2  -6   9        4.69        3.66      0.43 o
  -1  -6   9        6.00        7.65      0.51 o
   0  -6   9       52.46       49.60      1.05 o
   1  -6   9        0.89        0.30      0.24 o
   2  -6   9        3.97        3.63      0.31 o
   3  -6   9       28.91       28.38      0.69 o
   4  -6   9        0.78        1.71      0.48 o
   5  -6   9       12.80       11.72      0.51 o
   6  -6   9       19.23       21.04      0.70 o
  -8  -5   9        0.20        0.40      0.68 o
  -7  -5   9        1.42        1.87      0.55 o
  -6  -5   9        5.72        8.47      0.69 o
  -5  -5   9       25.43       22.78      0.96 o
  -4  -5   9       60.50       53.98      1.50 o
  -3  -5   9        0.39        0.20      0.29 o
  -2  -5   9        0.23        0.95      0.30 o
  -1  -5   9       41.41       37.61      0.91 o
   0  -5   9       47.49       37.98      1.17 o
   1  -5   9       27.79       27.22      0.85 o
   2  -5   9        8.87        6.33      0.36 o
   3  -5   9       13.66       15.26      0.57 o
   4  -5   9       17.24       14.77      0.80 o
   5  -5   9       11.74       11.24      0.54 o
   6  -5   9        2.54        2.06      0.35 o
  -9  -4   9       13.21       14.28      1.22 o
  -8  -4   9        5.34        6.61      0.88 o
  -7  -4   9        3.96        3.74      0.57 o
  -6  -4   9        5.60        5.00      0.58 o
  -5  -4   9        1.97        1.75      0.44 o
  -4  -4   9       41.25       38.84      1.01 o
  -3  -4   9        5.84        4.41      0.38 o
  -2  -4   9       74.85       74.99      1.45 o
  -1  -4   9        9.16        9.57      0.61 o
   0  -4   9      219.66      216.27      3.77 o
   1  -4   9       10.88       10.55      0.54 o
   2  -4   9       76.24       77.15      1.45 o
   3  -4   9       22.80       21.76      0.88 o
   4  -4   9        2.23        1.99      0.31 o
   5  -4   9        0.00       -0.30      0.36 o
   6  -4   9        0.00        0.05      0.30 o
  -9  -3   9        3.50        3.93      1.17 o
  -8  -3   9        0.44        0.24      0.66 o
  -7  -3   9        1.97        2.03      0.62 o
  -6  -3   9       19.24       20.46      0.80 o
  -5  -3   9       57.17       55.49      1.26 o
  -4  -3   9        3.31        2.54      0.29 o
  -3  -3   9        1.97        0.87      0.21 o
  -2  -3   9        3.02        2.45      0.26 o
  -1  -3   9      180.35      172.76      2.65 o
   0  -3   9       33.17       30.44      1.02 o
   1  -3   9        5.36        6.43      0.41 o
   2  -3   9      155.99      153.25      2.71 o
   3  -3   9       88.67       87.65      1.63 o
   4  -3   9       40.43       37.79      0.98 o
   5  -3   9        0.71        0.36      0.29 o
   6  -3   9        4.60        5.19      0.57 o
  -9  -2   9        0.93        1.07      0.80 o
  -8  -2   9        0.02        0.06      0.41 o
  -7  -2   9        8.62        9.10      0.73 o
  -6  -2   9        0.97        0.67      0.30 o
  -5  -2   9        1.54        1.39      0.32 o
  -4  -2   9      180.91      175.19      2.29 o
  -3  -2   9       66.06       59.29      1.10 o
  -2  -2   9      131.07      131.94      1.95 o
  -1  -2   9      225.93      212.37      2.86 o
   0  -2   9       14.44       12.17      0.69 o
   1  -2   9       11.10       11.17      0.48 o
   2  -2   9       38.47       40.71      0.98 o
   3  -2   9       15.05       16.64      0.64 o
   4  -2   9        7.11        6.92      0.48 o
   5  -2   9        0.13       -0.03      0.29 o
   6  -2   9        3.39        3.79      0.47 o
 -10  -1   9        7.86        8.86      1.51 o
  -9  -1   9        5.88        7.93      2.23 o
  -8  -1   9        0.71        0.99      0.45 o
  -7  -1   9       12.23       12.48      0.87 o
  -6  -1   9        7.33        8.92      0.54 o
  -5  -1   9       21.92       20.39      0.73 o
  -4  -1   9       63.37       59.44      1.13 o
  -3  -1   9      442.48      433.56      5.46 o
  -2  -1   9       13.46       12.07      0.45 o
  -1  -1   9       57.15       58.70      1.07 o
   0  -1   9      175.19      174.55      2.39 o
   1  -1   9       13.75       16.19      0.58 o
   2  -1   9       73.92       71.58      1.43 o
   3  -1   9        0.02       -0.03      0.25 o
   4  -1   9        0.50        0.61      0.31 o
   5  -1   9        0.72        0.72      0.49 o
   6  -1   9        4.82        5.55      0.56 o
 -10   0   9        0.02        0.18      1.21 o
  -9   0   9       56.29       61.57      3.64 o
  -8   0   9       31.48       30.95      1.16 o
  -7   0   9        3.85        4.25      0.46 o
  -6   0   9       13.56       13.12      0.62 o
  -5   0   9       40.79       39.33      0.89 o
  -4   0   9       14.50       14.11      0.52 o
  -3   0   9       46.55       45.41      0.97 o
  -2   0   9        0.24        0.02      0.17 o
  -1   0   9       33.85       33.20      0.77 o
   0   0   9       21.27       19.83      0.58 o
   1   0   9      120.11      120.26      1.81 o
   2   0   9        8.11        8.13      0.46 o
   3   0   9       23.48       22.34      0.81 o
   4   0   9        1.11        1.09      0.45 o
   5   0   9        0.55        0.50      0.38 o
   6   0   9        1.90        2.25      0.80 o
 -10   1   9        3.86        3.49      0.78 o
  -9   1   9       98.89      103.40      5.10 o
  -8   1   9       43.20       46.46      1.80 o
  -7   1   9        1.81        1.97      0.43 o
  -6   1   9        3.25        1.76      0.30 o
  -5   1   9      288.39      267.22      4.01 o
  -4   1   9       26.28       24.82      0.78 o
  -3   1   9       43.24       48.14      1.49 o
  -2   1   9        7.51        5.28      0.35 o
  -1   1   9       51.95       46.77      0.97 o
   0   1   9       18.30       18.19      0.59 o
   1   1   9        2.96        1.56      0.31 o
   2   1   9        0.58        0.46      0.27 o
   3   1   9        0.00       -0.11      0.35 o
   4   1   9       16.64       16.85      0.77 o
   5   1   9        0.00        0.35      0.44 o
 -10   2   9        6.98        7.35      0.95 o
  -9   2   9       12.35       13.34      1.26 o
  -8   2   9       41.87       42.55      2.19 o
  -7   2   9        0.61        0.32      0.37 o
  -6   2   9       38.89       38.80      0.85 o
  -5   2   9      175.39      165.27      2.45 o
  -4   2   9      520.82      492.01      6.85 o
  -3   2   9       10.06        9.70      0.51 o
  -2   2   9        5.86        4.96      0.41 o
  -1   2   9       18.17       12.89      0.57 o
   0   2   9       50.72       43.25      0.90 o
   1   2   9       15.76       15.70      0.66 o
   2   2   9        9.86       11.11      0.88 o
   3   2   9       12.04       12.25      0.96 o
   4   2   9       15.20       14.83      1.13 o
   5   2   9        1.58        0.59      0.63 o
 -10   3   9       17.80       19.26      1.28 o
  -9   3   9       41.16       45.17      1.80 o
  -8   3   9       26.53       28.63      1.51 o
  -7   3   9       67.85       69.03      1.83 o
  -6   3   9       13.72       14.31      0.58 o
  -5   3   9        0.85        0.33      0.23 o
  -4   3   9        2.07        2.49      0.36 o
  -3   3   9        0.00        0.31      0.26 o
  -2   3   9       18.32       15.54      0.96 o
  -1   3   9       27.22       23.58      0.74 o
   0   3   9        4.24        3.26      0.36 o
   1   3   9        0.37        0.47      0.36 o
   2   3   9        4.56        5.38      0.74 o
   3   3   9        1.79        0.87      0.60 o
   4   3   9        2.19        2.38      0.76 o
 -10   4   9       42.45       45.07      1.89 o
  -9   4   9        3.20        3.45      0.72 o
  -8   4   9       54.54       56.04      2.77 o
  -7   4   9      111.73      120.12      2.69 o
  -6   4   9       61.31       64.43      1.74 o
  -5   4   9        5.80        5.66      0.53 o
  -4   4   9      130.92      128.55      2.27 o
  -3   4   9       68.72       70.27      1.61 o
  -2   4   9       44.58       45.14      1.15 o
  -1   4   9        0.18       -0.19      0.25 o
   0   4   9        0.67        0.42      0.30 o
   1   4   9        1.72        1.29      0.44 o
   2   4   9       16.91       18.70      1.24 o
   3   4   9       13.88       13.05      1.13 o
 -10   5   9        0.54        0.29      0.73 o
  -9   5   9        2.34        1.93      0.66 o
  -8   5   9       14.12       15.20      1.08 o
  -7   5   9       16.66       18.42      1.01 o
  -6   5   9        7.73        6.88      0.84 o
  -5   5   9        7.45        7.40      1.29 o
  -4   5   9       13.08       14.21      0.78 o
  -3   5   9        0.08       -0.03      0.36 o
  -2   5   9        4.67        5.35      0.52 o
  -1   5   9        9.15        8.40      0.60 o
   0   5   9        3.65        4.23      0.63 o
   1   5   9       20.73       21.05      1.48 o
   2   5   9       14.39       16.11      1.22 o
  -9   6   9        0.14        0.22      0.58 o
  -8   6   9       15.95       15.12      1.12 o
  -7   6   9        8.10        7.54      0.87 o
  -6   6   9        4.11        5.24      1.00 o
  -5   6   9        0.07       -0.06      0.44 o
  -4   6   9        4.11        5.88      0.78 o
  -3   6   9       21.00       21.33      1.05 o
  -2   6   9        1.40        2.07      0.47 o
  -1   6   9       52.20       53.45      1.45 o
   0   6   9       11.17       13.42      2.50 o
   1   6   9        7.33        9.90      1.01 o
  -8   7   9        5.04        4.75      0.95 o
  -7   7   9        5.86        5.80      0.82 o
  -6   7   9        0.10       -0.49      0.52 o
  -5   7   9        0.01       -0.53      0.53 o
  -4   7   9        4.31        3.33      0.75 o
  -3   7   9       30.96       32.79      1.56 o
  -2   7   9        2.73        3.21      0.61 o
  -1   7   9        8.03        8.20      1.02 o
   0   7   9        7.33        7.97      1.36 o
  -7   8   9        2.72        2.83      0.73 o
  -6   8   9        0.20       -0.18      0.53 o
  -5   8   9        0.00       -0.13      0.55 o
  -4   8   9        0.18       -0.55      0.55 o
  -3   8   9        0.77        1.09      0.56 o
  -2   8   9        5.81        6.02      0.81 o
  -1 -10  10        2.44        2.50      0.69 o
   0 -10  10        0.12        0.09      0.39 o
   1 -10  10        0.01        0.21      0.35 o
   2 -10  10        6.57        5.41      0.49 o
  -3  -9  10        9.95       10.69      0.83 o
  -2  -9  10        1.07        1.16      0.48 o
  -1  -9  10        0.00        0.15      0.37 o
   0  -9  10        0.14       -0.15      0.36 o
   1  -9  10        0.09        0.18      0.33 o
   2  -9  10       18.64       18.03      0.76 o
   3  -9  10        0.57        0.41      0.32 o
   4  -9  10        0.66        1.06      0.36 o
  -5  -8  10        5.30        4.67      0.86 o
  -4  -8  10        5.49        5.41      1.48 o
  -3  -8  10        6.10        6.72      0.67 o
  -2  -8  10        9.04        8.43      0.68 o
  -1  -8  10        8.97        9.96      0.65 o
   0  -8  10       10.67       10.69      0.64 o
   1  -8  10        3.59        3.01      0.41 o
   2  -8  10        7.58        8.76      0.52 o
   3  -8  10        1.47        1.66      0.33 o
   4  -8  10        9.64        9.33      0.73 o
  -6  -7  10        2.03        3.69      0.85 o
  -5  -7  10        5.28        5.11      0.82 o
  -4  -7  10        1.61        1.98      1.02 o
  -3  -7  10        1.54        1.17      0.44 o
  -2  -7  10        0.93        2.05      0.45 o
  -1  -7  10        1.57        0.84      0.34 o
   0  -7  10        0.11       -0.13      0.27 o
   1  -7  10        3.03        4.25      0.36 o
   2  -7  10        5.45        4.64      0.44 o
   3  -7  10       41.43       53.45      1.90 o
   4  -7  10        2.26        2.77      0.37 o
   5  -7  10        8.50        9.93      0.63 o
  -7  -6  10        6.92        7.35      1.04 o
  -6  -6  10       11.38       12.09      1.10 o
  -5  -6  10        8.75        9.54      0.94 o
  -4  -6  10        7.58        8.81      0.70 o
  -3  -6  10        4.63        4.50      0.76 o
  -2  -6  10        5.72        5.38      0.50 o
  -1  -6  10        5.16        6.43      0.81 o
   0  -6  10       15.67       13.94      0.57 o
   1  -6  10       10.32        8.85      0.53 o
   2  -6  10       14.67       16.73      0.69 o
   3  -6  10       21.77       23.07      0.76 o
   4  -6  10        2.97        2.09      0.34 o
   5  -6  10        0.22        0.78      0.44 o
  -8  -5  10        2.07        2.43      1.12 o
  -7  -5  10       10.52        9.54      1.04 o
  -6  -5  10        1.07        1.21      0.62 o
  -5  -5  10       10.19       10.89      0.91 o
  -4  -5  10        6.92        6.54      0.60 o
  -3  -5  10       20.74       21.97      0.90 o
  -2  -5  10       23.97       20.85      1.19 o
  -1  -5  10       26.64       25.90      0.77 o
   0  -5  10       14.39       13.56      0.65 o
   1  -5  10       17.22       17.76      0.72 o
   2  -5  10       81.59       86.65      1.96 o
   3  -5  10       23.33       25.06      1.17 o
   4  -5  10        0.19        0.22      0.26 o
   5  -5  10        0.00        0.42      0.29 o
   6  -5  10        4.20        4.36      0.45 o
  -8  -4  10        0.02       -0.23      0.62 o
  -7  -4  10        3.99        4.98      0.66 o
  -6  -4  10        3.50        4.98      0.59 o
  -5  -4  10        4.09        3.45      0.50 o
  -4  -4  10        2.09        2.72      0.39 o
  -3  -4  10      141.12      132.46      2.30 o
  -2  -4  10       15.79       15.99      0.73 o
  -1  -4  10        6.73        5.86      0.48 o
   0  -4  10       59.74       62.02      1.50 o
   1  -4  10        1.62        1.85      0.35 o
   2  -4  10        0.06        0.15      0.31 o
   3  -4  10        4.32        4.80      0.42 o
   4  -4  10        0.38        0.07      0.26 o
   5  -4  10        0.86        1.08      0.34 o
   6  -4  10        0.01        0.22      0.40 o
  -9  -3  10        9.06        8.03      1.02 o
  -8  -3  10        5.21        5.50      0.82 o
  -7  -3  10        1.94        1.36      0.68 o
  -6  -3  10       25.48       22.81      0.97 o
  -5  -3  10       27.63       26.11      0.97 o
  -4  -3  10       80.57       78.86      2.29 o
  -3  -3  10        5.95        4.71      0.35 o
  -2  -3  10        0.86        0.66      0.30 o
  -1  -3  10        0.16        0.41      0.29 o
   0  -3  10        1.31        2.58      0.38 o
   1  -3  10        1.63        1.15      0.39 o
   2  -3  10       90.57       94.38      1.75 o
   3  -3  10        7.84        6.84      0.47 o
   4  -3  10        5.40        5.57      0.83 o
   5  -3  10        0.09        0.20      0.32 o
   6  -3  10        8.80        9.44      0.74 o
  -9  -2  10        0.02       -0.68      0.83 o
  -8  -2  10        0.31        0.07      0.47 o
  -7  -2  10        2.34        2.44      0.47 o
  -6  -2  10       12.07       10.80      0.90 o
  -5  -2  10        2.76        2.83      0.51 o
  -4  -2  10        3.95        5.29      0.39 o
  -3  -2  10       35.03       30.07      0.77 o
  -2  -2  10       46.64       43.01      1.03 o
  -1  -2  10       21.88       21.49      0.83 o
   0  -2  10       20.87       22.15      1.33 o
   1  -2  10       86.56       84.43      2.01 o
   2  -2  10        2.95        2.50      0.34 o
   3  -2  10        2.37        2.67      0.38 o
   4  -2  10        0.10        0.35      0.31 o
   5  -2  10        0.01       -0.16      0.34 o
  -9  -1  10        0.15       -0.26      0.60 o
  -8  -1  10        5.36        4.04      0.98 o
  -7  -1  10        5.81        6.38      0.61 o
  -6  -1  10        0.76        0.28      0.30 o
  -5  -1  10       64.88       64.74      1.26 o
  -4  -1  10       92.31       92.78      1.98 o
  -3  -1  10        0.19        0.07      0.20 o
  -2  -1  10      238.52      229.06      3.15 o
  -1  -1  10       65.47       61.62      1.29 o
   0  -1  10       18.08       18.29      0.79 o
   1  -1  10        3.02        3.62      0.47 o
   2  -1  10       42.01       43.23      1.30 o
   3  -1  10        9.60       10.12      0.57 o
   4  -1  10        0.16        0.39      0.34 o
   5  -1  10        0.30        0.20      0.37 o
 -10   0  10        0.55        1.32      0.74 o
  -9   0  10       16.11       14.03      1.15 o
  -8   0  10        1.38        1.69      0.53 o
  -7   0  10        0.64        1.38      0.68 o
  -6   0  10       24.75       23.73      0.83 o
  -5   0  10       13.37       13.14      0.55 o
  -4   0  10        9.45        7.98      0.50 o
  -3   0  10       55.78       50.52      1.06 o
  -2   0  10       13.13       10.90      0.47 o
  -1   0  10        6.28        7.69      0.48 o
   0   0  10       24.03       22.82      0.74 o
   1   0  10        1.37        0.79      0.35 o
   2   0  10       14.97       13.44      0.75 o
   3   0  10        0.00        0.28      0.36 o
   4   0  10        6.97        7.45      1.14 o
   5   0  10        0.01       -0.10      0.55 o
 -10   1  10        0.94        0.56      0.68 o
  -9   1  10       44.15       45.21      1.93 o
  -8   1  10       85.62       86.28      2.67 o
  -7   1  10        6.89        7.69      1.34 o
  -6   1  10        5.50        5.74      0.68 o
  -5   1  10        4.27        3.64      0.42 o
  -4   1  10        8.24        7.56      0.51 o
  -3   1  10       48.72       43.72      1.08 o
  -2   1  10        0.15       -0.06      0.24 o
  -1   1  10        0.20        0.10      0.22 o
   0   1  10        2.41        2.87      0.38 o
   1   1  10       11.10       13.41      0.76 o
   2   1  10        3.72        4.15      0.55 o
   3   1  10       14.02       13.06      1.48 o
   4   1  10        2.53        1.24      0.63 o
 -10   2  10       34.38       37.68      2.57 o
  -9   2  10       20.39       21.42      1.34 o
  -8   2  10        0.37       -0.18      0.68 o
  -7   2  10      123.62      123.24      2.62 o
  -6   2  10       18.11       15.54      1.07 o
  -5   2  10       57.12       59.77      1.37 o
  -4   2  10       37.17       36.16      1.02 o
  -3   2  10        9.41        8.60      0.53 o
  -2   2  10        0.45        0.54      0.29 o
  -1   2  10        4.66        4.42      0.44 o
   0   2  10        1.81        0.49      0.37 o
   1   2  10        4.83        6.00      0.74 o
   2   2  10        5.39        4.47      1.26 o
   3   2  10       12.45       12.88      1.82 o
   4   2  10        2.16        1.45      0.70 o
 -10   3  10        0.09        1.16      0.68 o
  -9   3  10       26.31       26.25      1.60 o
  -8   3  10        0.05        0.29      0.53 o
  -7   3  10       17.75       17.81      1.16 o
  -6   3  10        1.11        0.32      0.56 o
  -5   3  10        7.69        4.97      0.65 o
  -4   3  10        9.43        8.51      0.54 o
  -3   3  10       56.85       52.90      1.28 o
  -2   3  10        0.26       -0.07      0.29 o
  -1   3  10       16.40       19.40      0.78 o
   0   3  10        0.48        0.52      0.40 o
   1   3  10        5.99        5.47      0.79 o
   2   3  10       15.52       18.22      1.43 o
   3   3  10        0.26        0.37      0.63 o
  -9   4  10        4.72        6.23      1.38 o
  -8   4  10        5.71        5.71      1.53 o
  -7   4  10      148.90      154.49      3.95 o
  -6   4  10        2.55        3.07      0.62 o
  -5   4  10       20.95       20.21      1.00 o
  -4   4  10       11.22       12.12      0.75 o
  -3   4  10        0.21        0.05      0.30 o
  -2   4  10        0.30        0.43      0.34 o
  -1   4  10        4.22        4.15      0.44 o
   0   4  10        0.02        0.47      0.43 o
   1   4  10        8.05       11.16      1.60 o
   2   4  10        1.20        1.45      0.68 o
  -9   5  10        0.02        0.30      0.57 o
  -8   5  10       20.09       18.57      1.24 o
  -7   5  10        6.64        6.10      0.81 o
  -6   5  10        2.21        1.52      0.62 o
  -5   5  10        9.07        9.49      0.91 o
  -4   5  10        3.44        3.43      0.56 o
  -3   5  10       43.16       46.33      1.47 o
  -2   5  10       18.26       18.31      0.95 o
  -1   5  10        0.88        2.21      0.75 o
   0   5  10        0.23       -0.06      0.56 o
   1   5  10        1.64        2.33      1.12 o
  -8   6  10        7.95        9.76      1.19 o
  -7   6  10        2.28        3.94      0.76 o
  -6   6  10        9.01       11.29      1.80 o
  -5   6  10        2.31        2.56      0.72 o
  -4   6  10        1.29        0.61      0.59 o
  -3   6  10        2.35        2.15      0.67 o
  -2   6  10        8.42        8.93      0.70 o
  -1   6  10        1.19        1.39      0.66 o
   0   6  10        1.58        1.39      0.70 o
  -7   7  10        4.45        6.11      1.75 o
  -6   7  10        0.00       -0.40      0.55 o
  -5   7  10        4.53        4.89      1.43 o
  -4   7  10        1.85        1.87      0.69 o
  -3   7  10        2.99        3.71      1.17 o
  -2   7  10       71.28       79.12      2.31 o
  -1   7  10       13.86       13.99      1.65 o
  -2  -9  11        0.08        0.16      0.60 o
  -1  -9  11        1.32        0.58      0.45 o
   0  -9  11        1.37        0.89      0.42 o
   1  -9  11       18.16       20.15      0.88 o
   2  -9  11        0.96        0.94      0.41 o
  -4  -8  11        5.01        4.42      0.80 o
  -3  -8  11        1.21        0.83      0.46 o
  -2  -8  11        6.93        7.60      0.66 o
  -1  -8  11        6.51        7.36      0.64 o
   0  -8  11       27.60       29.60      1.06 o
   1  -8  11       28.75       29.06      1.02 o
   2  -8  11        2.29        2.98      0.45 o
   3  -8  11        0.27        0.60      0.32 o
  -5  -7  11        1.81        1.78      0.70 o
  -4  -7  11        0.06        0.02      0.51 o
  -3  -7  11        3.85        4.42      0.61 o
  -2  -7  11        2.96        4.95      0.55 o
  -1  -7  11        4.93        3.97      0.50 o
   0  -7  11        0.03        0.04      0.32 o
   1  -7  11       40.94       45.74      1.07 o
   2  -7  11        0.14       -0.06      0.33 o
   3  -7  11        0.99        0.66      0.35 o
   4  -7  11       29.42       32.34      0.99 o
  -6  -6  11       11.08       14.44      1.20 o
  -5  -6  11        8.54        8.75      0.95 o
  -4  -6  11        0.04       -0.48      0.48 o
  -3  -6  11        0.71        0.57      0.39 o
  -2  -6  11        8.85        8.69      0.65 o
  -1  -6  11        1.10        1.02      0.32 o
   0  -6  11        0.25        0.55      0.27 o
   1  -6  11        2.96        2.15      0.46 o
   2  -6  11        0.54       -0.05      0.29 o
   3  -6  11        0.27        0.43      0.35 o
   4  -6  11       11.17       12.71      0.92 o
  -7  -5  11        0.23        0.33      0.83 o
  -6  -5  11        5.50        6.15      0.86 o
  -5  -5  11        1.53        3.00      0.68 o
  -4  -5  11        2.02        2.07      0.47 o
  -3  -5  11        5.61        4.53      0.53 o
  -2  -5  11       19.88       19.96      1.00 o
  -1  -5  11        3.15        2.64      0.45 o
   0  -5  11       30.84       27.48      0.96 o
   1  -5  11        8.81        7.77      0.84 o
   2  -5  11       21.65       22.14      0.88 o
   3  -5  11       20.06       21.78      0.77 o
   4  -5  11        9.31        8.27      0.54 o
   5  -5  11        5.11        6.04      0.51 o
  -8  -4  11        1.35        0.83      0.92 o
  -7  -4  11        2.05        0.84      0.67 o
  -6  -4  11        0.23        0.15      0.90 o
  -5  -4  11        0.97       -0.25      0.78 o
  -4  -4  11       16.96       16.42      0.86 o
  -3  -4  11       41.00       40.98      1.10 o
  -2  -4  11        0.22        0.03      0.32 o
  -1  -4  11        0.43        1.16      0.36 o
   0  -4  11       12.06       12.15      0.78 o
   1  -4  11        1.75        1.47      0.36 o
   2  -4  11        2.35        3.29      0.50 o
   3  -4  11        0.04       -0.18      0.27 o
   4  -4  11        0.00        0.38      0.34 o
   5  -4  11        3.17        3.43      0.53 o
  -8  -3  11        2.16        1.74      0.70 o
  -7  -3  11        0.28        0.66      0.49 o
  -6  -3  11        2.46        3.31      0.87 o
  -5  -3  11       66.71       72.41      2.18 o
  -4  -3  11      157.22      147.24      2.50 o
  -3  -3  11       35.86       34.69      1.14 o
  -2  -3  11        1.57        1.71      0.38 o
  -1  -3  11       15.06       13.56      0.71 o
   0  -3  11        0.17        0.64      0.35 o
   1  -3  11       25.29       27.10      0.98 o
   2  -3  11       13.42       12.87      0.71 o
   3  -3  11        0.02       -0.02      0.32 o
   4  -3  11        0.15       -0.34      0.34 o
   5  -3  11        5.61        4.86      0.80 o
  -9  -2  11        0.50        2.14      1.02 o
  -8  -2  11        1.04        0.68      0.63 o
  -7  -2  11        1.05        0.71      0.48 o
  -6  -2  11       39.75       37.96      1.27 o
  -5  -2  11        8.48        8.47      0.64 o
  -4  -2  11        6.79        6.61      0.49 o
  -3  -2  11        0.88        0.69      0.30 o
  -2  -2  11      121.21      121.08      2.56 o
  -1  -2  11       10.54       11.52      0.67 o
   0  -2  11       19.09       18.17      0.84 o
   1  -2  11        0.12        0.63      0.34 o
   2  -2  11        3.47        3.71      0.54 o
   3  -2  11        1.63        0.45      0.39 o
   4  -2  11        0.11        0.27      0.41 o
  -9  -1  11        0.33        0.68      0.92 o
  -8  -1  11        2.52        3.15      0.59 o
  -7  -1  11        7.38        7.97      0.72 o
  -6  -1  11        5.99        6.02      0.54 o
  -5  -1  11        5.72        5.86      0.45 o
  -4  -1  11       35.96       31.03      1.07 o
  -3  -1  11       14.81       13.57      0.63 o
  -2  -1  11        5.17        6.18      0.81 o
  -1  -1  11       58.86       55.66      1.51 o
   0  -1  11        0.01        0.02      0.32 o
   1  -1  11        5.61        5.36      0.55 o
   2  -1  11       25.12       27.57      1.08 o
   3  -1  11        1.29        1.23      0.45 o
   4  -1  11        1.14        1.88      0.49 o
  -9   0  11       25.76       29.57      1.67 o
  -8   0  11        3.21        4.17      0.64 o
  -7   0  11       22.40       19.92      1.00 o
  -6   0  11       21.39       21.80      0.75 o
  -5   0  11        0.12        0.24      0.30 o
  -4   0  11        8.24        8.40      0.57 o
  -3   0  11        4.78        3.98      0.49 o
  -2   0  11       34.39       30.60      0.92 o
  -1   0  11        0.77        0.74      0.30 o
   0   0  11        2.03        3.28      0.49 o
   1   0  11       31.55       35.85      1.36 o
   2   0  11       26.92       30.18      1.19 o
   3   0  11        0.32        0.22      0.45 o
   4   0  11       24.74       24.77      1.39 o
  -9   1  11        7.76        6.95      1.00 o
  -8   1  11       32.05       33.61      1.63 o
  -7   1  11       40.20       42.62      2.50 o
  -6   1  11        0.08        0.20      0.30 o
  -5   1  11       48.97       51.35      1.29 o
  -4   1  11        2.01        2.44      0.39 o
  -3   1  11        5.52        5.78      0.48 o
  -2   1  11       70.00       71.03      1.73 o
  -1   1  11        6.10        7.40      0.60 o
   0   1  11       11.07       10.33      0.89 o
   1   1  11        0.73       -0.36      0.44 o
   2   1  11        1.69        2.05      1.04 o
   3   1  11        3.83        3.40      2.11 o
  -9   2  11       95.90      107.87      3.26 o
  -8   2  11        0.16       -0.51      0.55 o
  -7   2  11       33.18       33.91      1.27 o
  -6   2  11       37.63       38.68      1.12 o
  -5   2  11        0.03       -0.29      0.29 o
  -4   2  11        8.33        9.31      0.60 o
  -3   2  11        0.38        0.13      0.34 o
  -2   2  11        1.59        1.07      0.41 o
  -1   2  11        0.25        0.75      0.40 o
   0   2  11        0.18        0.50      0.58 o
   1   2  11        1.42        1.34      0.58 o
   2   2  11        2.36        1.85      0.68 o
   3   2  11        5.06        5.14      0.86 o
  -9   3  11        3.88        3.70      0.90 o
  -8   3  11        7.33        9.92      1.55 o
  -7   3  11       20.22       22.27      1.33 o
  -6   3  11        7.54        8.06      0.68 o
  -5   3  11       30.77       30.29      1.29 o
  -4   3  11       23.19       25.82      0.97 o
  -3   3  11        3.95        3.24      0.54 o
  -2   3  11        0.03       -0.37      0.37 o
  -1   3  11        0.42        0.76      0.43 o
   0   3  11        9.65        9.75      1.31 o
   1   3  11        1.41        1.62      1.02 o
   2   3  11        9.08       10.58      1.06 o
  -9   4  11        0.13       -0.14      0.58 o
  -8   4  11        3.03        2.53      0.75 o
  -7   4  11       47.75       49.61      2.00 o
  -6   4  11        0.00       -0.03      0.52 o
  -5   4  11        4.21        4.21      0.61 o
  -4   4  11        0.05       -0.07      0.41 o
  -3   4  11       23.87       25.83      1.13 o
  -2   4  11        3.50        4.49      0.62 o
  -1   4  11        0.44       -0.28      0.41 o
   0   4  11        0.53       -0.56      0.56 o
   1   4  11        5.71        6.85      1.01 o
  -8   5  11        2.24        2.31      0.77 o
  -7   5  11        4.45        3.98      0.80 o
  -6   5  11       14.60       13.01      2.14 o
  -5   5  11       10.37       10.71      1.02 o
  -4   5  11       34.60       39.24      1.77 o
  -3   5  11        0.40       -0.20      0.46 o
  -2   5  11       14.10       16.84      1.17 o
  -1   5  11       10.95       10.95      1.01 o
   0   5  11        2.42        2.48      1.12 o
  -7   6  11       15.57       15.78      2.26 o
  -6   6  11        2.41        2.28      0.77 o
  -5   6  11        0.61        0.94      0.65 o
  -4   6  11        2.48        2.78      0.77 o
  -3   6  11        9.36       10.31      1.12 o
  -2   6  11       11.45       12.97      1.60 o
  -1   6  11        0.02       -0.61      0.66 o
  -5   7  11        2.19        2.78      0.80 o
  -3  -8  12        5.96        6.33      0.89 o
  -2  -8  12        2.99        4.32      1.21 o
  -1  -8  12        0.04       -0.20      0.45 o
   0  -8  12        3.82        4.69      0.64 o
   1  -8  12       12.12       13.74      0.75 o
   2  -8  12       56.27       61.77      1.58 o
  -5  -7  12        0.08       -0.36      0.58 o
  -4  -7  12        0.76        0.34      0.58 o
  -3  -7  12        0.23        0.70      0.46 o
  -2  -7  12        1.33        1.77      0.47 o
  -1  -7  12       20.93       20.51      0.95 o
   0  -7  12       26.68       25.49      1.10 o
   1  -7  12        0.02       -0.18      0.37 o
   2  -7  12       11.83       13.08      0.72 o
   3  -7  12       15.58       15.36      0.76 o
  -6  -6  12        0.00       -0.51      0.60 o
  -5  -6  12       38.54       40.07      1.76 o
  -4  -6  12        0.48        0.49      0.57 o
  -3  -6  12        0.40        0.53      0.49 o
  -2  -6  12        0.00       -0.35      0.35 o
  -1  -6  12        7.43        7.45      0.53 o
   0  -6  12        1.37        1.46      0.42 o
   1  -6  12        2.24        2.75      0.46 o
   2  -6  12        1.95        1.53      0.41 o
   3  -6  12       31.63       34.98      1.16 o
  -7  -5  12       22.71       25.20      1.57 o
  -6  -5  12        8.42        8.64      1.00 o
  -5  -5  12        2.70        3.92      0.77 o
  -4  -5  12       52.56       55.55      2.00 o
  -3  -5  12       13.80       13.08      0.81 o
  -2  -5  12        2.32        1.75      0.38 o
  -1  -5  12       28.85       31.22      1.12 o
   0  -5  12        0.97        1.11      0.40 o
   1  -5  12        2.34        3.31      0.49 o
   2  -5  12        1.43        0.80      0.38 o
   3  -5  12       12.43       11.85      0.72 o
   4  -5  12        3.12        2.45      0.57 o
  -7  -4  12        0.80        0.40      0.65 o
  -6  -4  12        1.83        2.05      0.70 o
  -5  -4  12        1.38        0.99      0.55 o
  -4  -4  12       32.06       30.19      1.40 o
  -3  -4  12       74.05       75.84      1.85 o
  -2  -4  12        3.18        2.68      0.50 o
  -1  -4  12        5.84        6.05      0.58 o
   0  -4  12       33.39       37.86      1.23 o
   1  -4  12        6.77        7.18      0.61 o
   2  -4  12        0.85        1.28      0.41 o
   3  -4  12        1.58        1.50      0.43 o
   4  -4  12        1.85        1.43      0.58 o
  -8  -3  12        2.10        2.77      1.12 o
  -7  -3  12        0.44       -0.16      0.60 o
  -6  -3  12        1.62        2.02      0.67 o
  -5  -3  12        5.40        5.61      0.77 o
  -4  -3  12       55.71       58.15      1.62 o
  -3  -3  12       39.84       38.04      1.29 o
  -2  -3  12        1.46        2.34      0.44 o
  -1  -3  12       39.22       43.55      1.35 o
   0  -3  12        2.30        2.80      0.47 o
   1  -3  12        2.96        3.54      0.51 o
   2  -3  12        0.01       -0.31      0.36 o
   3  -3  12        2.83        2.07      0.49 o
   4  -3  12        0.05       -0.51      0.51 o
  -8  -2  12        1.03        0.88      0.70 o
  -7  -2  12        6.85        7.72      1.26 o
  -6  -2  12        4.71        3.95      0.61 o
  -5  -2  12        2.38        2.83      0.44 o
  -4  -2  12       19.00       19.01      1.15 o
  -3  -2  12        0.00       -0.08      0.44 o
  -2  -2  12        1.09        0.52      0.38 o
  -1  -2  12        3.79        3.42      0.79 o
   0  -2  12       60.37       63.38      1.70 o
   1  -2  12        5.45        4.39      0.56 o
   2  -2  12       21.97       22.61      1.38 o
   3  -2  12        0.02       -0.38      0.38 o
  -8  -1  12        3.58        3.45      0.81 o
  -7  -1  12       13.67       14.44      1.21 o
  -6  -1  12        5.86        5.72      0.63 o
  -5  -1  12       12.81       13.01      0.70 o
  -4  -1  12        0.02        0.47      0.38 o
  -3  -1  12        0.66        0.66      0.37 o
  -2  -1  12       17.94       17.89      1.24 o
  -1  -1  12       51.12       49.27      1.49 o
   0  -1  12        0.11       -0.18      0.35 o
   1  -1  12        1.96        1.60      0.46 o
   2  -1  12        0.10       -0.18      0.43 o
   3  -1  12        5.37        6.23      0.67 o
  -9   0  12       36.86       36.19      2.48 o
  -8   0  12       15.09       14.91      1.13 o
  -7   0  12       34.46       37.83      2.89 o
  -6   0  12       15.17       14.53      0.74 o
  -5   0  12       18.17       21.27      0.98 o
  -4   0  12        0.83        0.41      0.39 o
  -3   0  12        0.43       -0.04      0.37 o
  -2   0  12       16.11       14.29      1.00 o
  -1   0  12        9.10        9.99      1.72 o
   0   0  12       12.85       14.00      1.19 o
   1   0  12        6.07        7.83      0.89 o
   2   0  12       48.77       51.76      1.97 o
   3   0  12        1.62        1.87      0.67 o
  -9   1  12        1.80        2.30      0.85 o
  -8   1  12        0.06        0.20      0.61 o
  -7   1  12        1.39        1.20      0.49 o
  -6   1  12        5.91        6.21      0.63 o
  -5   1  12        0.11        0.07      0.34 o
  -4   1  12        0.13        0.63      0.39 o
  -3   1  12        0.63        0.98      0.44 o
  -2   1  12       17.09       15.64      0.84 o
  -1   1  12       31.94       31.64      1.46 o
   0   1  12        0.03       -0.10      0.90 o
   1   1  12        0.18       -0.30      0.51 o
   2   1  12        3.16        2.44      1.00 o
  -9   2  12       23.74       23.91      1.54 o
  -8   2  12       18.98       15.70      1.89 o
  -7   2  12        1.78        2.02      0.80 o
  -6   2  12        1.93        1.50      0.52 o
  -5   2  12        5.15        6.09      0.67 o
  -4   2  12        0.61       -0.08      0.41 o
  -3   2  12        0.15        0.05      0.40 o
  -2   2  12       10.99       10.91      0.75 o
  -1   2  12        0.00       -0.02      0.52 o
   0   2  12        0.41        0.51      0.63 o
   1   2  12        0.20        0.01      0.62 o
   2   2  12        2.12        3.09      0.81 o
  -8   3  12       22.01       23.35      1.49 o
  -7   3  12        3.41        4.19      0.83 o
  -6   3  12        1.20        0.98      0.53 o
  -5   3  12        2.39        2.01      0.53 o
  -4   3  12       47.36       48.55      1.54 o
  -3   3  12        3.36        4.48      0.62 o
  -2   3  12       12.53        9.49      0.75 o
  -1   3  12       35.28       40.25      1.80 o
   0   3  12       21.11       23.90      1.44 o
   1   3  12        3.34        3.76      0.88 o
  -8   4  12       13.83       13.12      1.22 o
  -7   4  12        0.11       -0.27      0.60 o
  -6   4  12       12.01       14.35      1.17 o
  -5   4  12        0.00        0.48      0.51 o
  -4   4  12        8.73        7.80      1.16 o
  -3   4  12        2.34        2.15      0.68 o
  -2   4  12        0.30        0.02      0.58 o
  -1   4  12        2.64        1.75      0.97 o
   0   4  12        4.31        4.71      1.26 o
  -7   5  12       17.21       18.44      1.36 o
  -6   5  12        4.22        4.58      1.21 o
  -5   5  12        1.99        4.20      0.86 o
  -4   5  12       39.45       47.49      2.01 o
  -3   5  12        0.26        1.18      0.68 o
  -2   5  12        0.32       -0.10      0.69 o
  -3  -7  13       19.43       19.82      1.75 o
  -2  -7  13        1.23        1.18      0.49 o
  -1  -7  13        3.61        4.87      0.80 o
   0  -7  13       10.22       10.81      0.72 o
   1  -7  13        7.56        6.34      0.61 o
  -5  -6  13        0.25        0.97      0.68 o
  -4  -6  13        2.46        4.31      0.81 o
  -3  -6  13        1.49        2.14      0.68 o
  -2  -6  13        4.44        5.12      0.62 o
  -1  -6  13        0.12        0.28      0.37 o
   0  -6  13        4.86        5.60      0.61 o
   1  -6  13        0.16        0.13      0.40 o
   2  -6  13        0.16        0.27      0.68 o
  -6  -5  13       48.66       53.83      2.21 o
  -5  -5  13        0.63        0.60      0.66 o
  -4  -5  13        0.06       -0.02      0.55 o
  -3  -5  13       46.38       45.47      1.82 o
  -2  -5  13        8.81        8.80      0.62 o
  -1  -5  13        0.59        0.08      0.41 o
   0  -5  13        0.56        1.12      0.44 o
   1  -5  13        4.06        3.76      0.59 o
   2  -5  13        0.21        0.11      0.40 o
  -6  -4  13        6.24        6.57      0.96 o
  -5  -4  13        9.64       10.69      1.03 o
  -4  -4  13       20.80       21.88      1.32 o
  -3  -4  13        2.77        1.48      0.49 o
  -2  -4  13       49.79       53.82      1.63 o
  -1  -4  13        5.02        4.10      0.57 o
   0  -4  13        1.92        1.89      0.48 o
   1  -4  13        1.06        1.85      0.48 o
   2  -4  13        1.55        1.36      0.48 o
  -7  -3  13        1.38        1.36      1.07 o
  -6  -3  13        1.78        1.81      0.68 o
  -5  -3  13        4.64        5.01      0.82 o
  -4  -3  13        0.46        0.45      0.41 o
  -3  -3  13       42.29       45.27      1.80 o
  -2  -3  13        1.99        2.24      0.49 o
  -1  -3  13        5.17        5.98      0.65 o
   0  -3  13        0.07       -0.19      0.38 o
   1  -3  13        0.35        0.09      0.65 o
   2  -3  13        0.08        0.64      0.64 o
  -7  -2  13       18.60       22.78      1.94 o
  -6  -2  13        5.65        6.34      0.91 o
  -5  -2  13        2.01        2.38      0.72 o
  -4  -2  13        6.42        6.37      0.84 o
  -3  -2  13        7.97        8.80      0.89 o
  -2  -2  13        0.04        0.17      0.50 o
  -1  -2  13        4.22        5.11      0.65 o
   0  -2  13        1.56        1.19      0.47 o
   1  -2  13        0.00        0.00      0.43 o
   2  -2  13        6.05        7.22      1.00 o
  -8  -1  13        0.82        0.51      0.70 o
  -7  -1  13        2.75        3.25      0.79 o
  -6  -1  13        1.79        1.34      0.54 o
  -5  -1  13       20.25       19.97      0.85 o
  -4  -1  13        4.01        3.85      0.73 o
  -3  -1  13       15.32       15.53      1.08 o
  -2  -1  13        1.15        0.76      0.58 o
  -1  -1  13        2.90        3.55      0.83 o
   0  -1  13        0.53        1.00      0.60 o
   1  -1  13       49.74       50.90      1.97 o
   2  -1  13        2.06        2.00      0.73 o
  -8   0  13        9.60        9.86      1.41 o
  -7   0  13        9.10        9.72      1.01 o
  -6   0  13        0.23        0.03      0.49 o
  -5   0  13        7.48        7.20      0.69 o
  -4   0  13        0.02        1.11      0.46 o
  -3   0  13       12.91       13.97      2.57 o
  -2   0  13       22.25       24.29      1.68 o
  -1   0  13       24.19       24.64      1.58 o
   0   0  13        9.30        9.87      0.98 o
   1   0  13        0.15        0.62      0.62 o
   2   0  13        0.07       -0.39      0.83 o
  -8   1  13        0.47        0.34      0.92 o
  -7   1  13        7.43       10.65      1.06 o
  -6   1  13        0.35        0.61      0.47 o
  -5   1  13        0.03       -0.27      0.50 o
  -4   1  13        0.70        0.95      0.46 o
  -3   1  13        3.53        2.84      0.70 o
  -2   1  13        4.44        5.43      0.82 o
  -1   1  13        0.12       -0.04      0.55 o
   0   1  13        0.04        0.61      0.65 o
   1   1  13       17.79       22.38      1.43 o
  -8   2  13       15.08       16.71      1.80 o
  -7   2  13        0.00       -0.15      0.83 o
  -6   2  13        0.13        1.10      0.78 o
  -5   2  13       14.92       15.88      1.29 o
  -4   2  13        1.16        1.12      0.49 o
  -3   2  13        8.68        7.92      0.73 o
  -2   2  13        0.57        0.32      0.62 o
  -1   2  13        4.50        4.81      0.85 o
   0   2  13        0.24        0.07      0.69 o
  -7   3  13        3.48        1.69      0.97 o
  -6   3  13       19.69       19.19      1.80 o
  -5   3  13        5.91        5.88      0.86 o
  -4   3  13        9.41        9.60      1.01 o
  -3   3  13       30.62       33.43      2.33 o
  -2   3  13       28.75       34.44      2.38 o
  -1   3  13        0.12        0.65      0.72 o
  -6   4  13        0.39        1.89      1.02 o
  -5   4  13       23.28       25.26      1.99 o
  -4   4  13        5.93        6.34      0.94 o
  -3   4  13        4.89        4.68      1.26 o
  -2   4  13       27.76       32.11      2.48 o
  -3  -6  14        7.83        7.82      1.26 o
  -2  -6  14        1.62        1.87      0.69 o
  -1  -6  14        1.31        2.18      0.53 o
  -4  -5  14        0.03        0.07      0.58 o
  -3  -5  14        0.09        0.05      0.57 o
  -2  -5  14        0.09        0.10      0.36 o
  -1  -5  14        4.67        5.55      0.67 o
   0  -5  14        1.77        2.23      0.69 o
  -5  -4  14       14.61       16.91      1.46 o
  -4  -4  14       24.87       26.85      1.60 o
  -3  -4  14        0.12       -0.12      0.46 o
  -2  -4  14        0.54        0.41      0.55 o
  -1  -4  14        6.74        7.34      0.75 o
   0  -4  14        0.86        0.94      0.48 o
   1  -4  14        0.09       -0.32      0.97 o
  -6  -3  14        1.28        0.61      0.83 o
  -5  -3  14        0.00        0.05      0.62 o
  -4  -3  14        1.83        2.03      0.56 o
  -3  -3  14        0.59        1.65      0.62 o
  -2  -3  14        3.10        2.03      0.83 o
  -1  -3  14        3.09        3.00      0.70 o
   0  -3  14        0.93        0.82      0.49 o
   1  -3  14        3.25        4.39      1.75 o
  -6  -2  14        7.74        7.22      0.98 o
  -5  -2  14        1.27        1.12      0.70 o
  -4  -2  14        7.33        9.11      1.01 o
  -3  -2  14        0.49       -0.32      0.58 o
  -2  -2  14        0.50        0.59      0.57 o
  -1  -2  14        2.38        1.95      0.70 o
   0  -2  14        0.03        0.66      0.58 o
   1  -2  14        0.09       -0.49      0.73 o
  -7  -1  14        1.79        0.10      1.02 o
  -6  -1  14        0.36       -0.05      0.87 o
  -5  -1  14        0.06       -0.45      0.45 o
  -4  -1  14        2.92        1.97      0.70 o
  -3  -1  14        4.69        3.59      0.77 o
  -2  -1  14        3.88        4.43      1.72 o
  -1  -1  14        0.91        0.68      0.62 o
   0  -1  14        0.08        0.32      0.87 o
  -7   0  14        8.05        6.59      0.98 o
  -6   0  14        5.61        5.26      0.92 o
  -5   0  14        3.16        1.85      0.69 o
  -4   0  14        3.64        3.15      1.87 o
  -3   0  14        2.18        2.19      0.75 o
  -2   0  14        0.63        0.04      0.57 o
  -1   0  14       12.17       10.77      1.17 o
   0   0  14        3.72        3.60      0.82 o
  -6   1  14        0.42        0.52      0.54 o
  -5   1  14        1.83        1.98      1.12 o
  -4   1  14        9.36       10.68      1.77 o
  -3   1  14        6.12        6.41      0.97 o
  -2   1  14       35.65       37.33      1.78 o
  -1   1  14        0.32        0.27      0.67 o
  -6   2  14        0.01        0.46      0.92 o
  -5   2  14        0.00       -0.62      0.62 o
  -4   2  14       23.00       26.67      2.19 o
  -3   2  14       11.49       11.51      1.65 o
  -2   2  14        3.01        2.27      0.79 o
  -4   3  14        8.88        8.55      1.51 o
  -3  -3  15        0.00        1.19      0.92 o
  -2  -3  15        0.34       -0.49      0.78 o
  -4  -2  15        6.33        8.13      0.99 o
  -3  -2  15        4.01        3.54      0.82 o
  -2  -2  15        0.02       -0.05      0.57 o
  -4  -1  15        3.16        3.94      0.89 o
  -3  -1  15        0.44        1.61      0.70 o
  -2  -1  15        3.19        4.42      1.21 o
 
